# Supplementary material for: Comparative analysis of ducks liver gene expressions infected with virulent or attenuated DHAV-3 reveals divergent host responses to viruses of different virulence
Source: Front Microbiol. 2026 Feb 4;17:1740464. doi: 10.3389/fmicb.2026.1740464 (PMC12913488; doi:10.3389/fmicb.2026.1740464)
Supplement: Supplementary file 1 [file Table_1.xls]

## Sheet: Supplementary Table S1
Supplementary Table S1 Primers for real-time PCR
Gene name	Forward primer sequence	Reverse primer sequence	Product size (bp)
RSAD2	CCAAGACCTCCTTCGTGCTG	TGATTTTCTCCATTCCCGCCT	81
CCL19	CCAGGAAGGTCCCAAATAAA	GTAGTAGGAGGTGGAAGCAAGTC	131
DDX58	GTGTATGGAGGAAAACCCTATTTCTTAACT	GGAGGGTCATACCTGTTGTTTGAT	93
CCL4	TCCTGCGTTACTACGTCACC	CGCGCCCTTTCTTTGTGATG	72
IFI27	AGGCCAGATCTTATGGGGGT	ACCCATCGAGATGGACTGGA	71
IFITM1	AGCCCACACCCGTTTCTACC	AGACAAGAGCGAGGAAGCCC	105
STAT1	AAACACAGGCAACAGACTGC	TTTTTGAGCTGCTGCCGAAC	119
TLR4	TTGAGCCTGTCAAGCTTCTACC	TGAACACCAATGCAGCAAGC	94
IFIH1	TGCTCTGCGTGAAACACAAC	TGGCTTGCAGCTTCTGTTTC	123
IRF7	AGCGACATCGAGATCTTCAAGG	GAAAGTTGGTCTTCCACTTGGC	91
TLR7	TGCACTGCCATTTGTCTTGC	TGCAGTCCACTCTCACTGAAC	116
IFN-α2	CCACCACCATGTCAGGTCTT	CCAAAAGTTGCAGGCTGTCC	81
SLC22A2	ACTGATTGCTGCTTGCCTTG	AACATCACACAAGGCAGAGC	133
ELOVL2	CCACATGGGAAGGAGGCTAC	ATACCACCACAGCACCTTGG	92
FGGY	AACGCCAGAAGCTGCAAAAG	TTGGCTGGTTTTCACATGGC	140
FASN	CCTCCCATGCACTCAACAGT	TGCTTCTGTCTCCAGTGCAG	122
CDH6	CATCGATTCAGGAAACGGTTCG	ACACGGCTGCTTTGTTTTGG	120
β-actin	ACCAACACCCACACCCTTG	CTGATACCTTCACCATTCCAGTTTT	132

## Sheet: Supplementary Table S2
Supplementary Table S2 Differentially expressed genes in the HB-infected and control duckling livers
Gene ID	Gene Name	Gene Description	FC(HBg/Cg)	Log2FC(HBg/Cg)	Pvalue	Padjust	Significant	Regulate	HBg_1	HBg_2	HBg_3	HBg_4	HBg_5	Cg_1	Cg_2	Cg_3	Cg_4	Cg_5	HBg	Cg
gene3607	APOBEC1	apolipoprotein B mRNA editing enzyme catalytic subunit 1, transcript variant X1	1816.38	10.8268	5.39818e-18	2.08145e-15	yes	up	11.82	377.89	104.75	9.39	87.73	0	0	0.09	0.04	0.05	118.316	0.036
gene18179	LOC101794704	interferon alpha-inducible protein 27-like protein 2B	398.461	8.6383	1.55305e-76	2.15579e-72	yes	up	19420.9	35765.1	16961.1	11927.1	27059	9.71	30.88	12.27	69.52	35.97	22226.6	31.67
gene22201	LOC101797569	interferon-induced protein with tetratricopeptide repeats 5	249.661	7.96383	5.14509e-40	1.19032e-36	yes	up	72.88	1877.96	523.23	164.45	882.23	0.77	1.64	1.87	1.73	1.76	704.15	1.554
gene16554	LOC101793492	interferon-induced GTP-binding protein Mx-like, transcript variant X1	193.044	7.59279	4.54514e-39	9.01301e-36	yes	up	40.71	274.97	248.36	18.92	127.08	0.25	0.29	0.5	0.15	0.81	142.008	0.4
gene20884	LOC110354597	cygnin	160.965	7.3306	4.69653e-10	4.28898e-08	yes	up	17.98	46.66	5.16	5.09	33.78	0	0	0	0	0	21.734	0
gene1052	LOC101800410	T-cell surface glycoprotein CD1b-3-like, transcript variant X1	156.71	7.29195	1.05911e-10	1.18561e-08	yes	up	0.16	3.07	2.84	0.94	2.08	0	0	0	0	0	1.818	0
gene1026	TMEM247	transmembrane protein 247, transcript variant X1	156.356	7.28869	4.29176e-08	1.9792e-06	yes	up	0.25	12.31	1.88	0.59	1.13	0	0	0	0	0	3.232	0
gene4476	LOC101798847	interferon alpha-2	152.667	7.25424	0.000156577	0.00168223	yes	up	0.08	9.68	1.27	0.08	0.48	0	0	0	0	0	2.318	0
gene6330	LOC110351948	uncharacterized LOC110351948	129.354	7.01518	0.0205102	0.073308	yes	up	0	0	2.33	1.54	1.49	0	0	0	0	0	1.072	0
gene20455	IFITM1	interferon-induced transmembrane protein 1	100.962	6.65767	1.39818e-27	1.61735e-24	yes	up	45.88	51.19	20.64	8.39	27.2	0.07	0.29	0.18	0.06	0.54	30.66	0.228
gene6748	LOC101800938	C-C motif chemokine 4-like	90.698	6.503	5.9614e-10	5.27072e-08	yes	up	30.62	807.65	225.22	6.33	67.94	1.13	0.34	0.49	1.92	2.73	227.552	1.322
gene20081	NEU2	neuraminidase 2, transcript variant X3	90.54	6.50048	1.81864e-08	9.65881e-07	yes	up	0.94	2.81	2.54	0.4	0.27	0	0	0	0	0	1.392	0
gene17536	LOC101800895	2'-5'-oligoadenylate synthase-like protein 2	82.624	6.36849	2.81401e-46	1.30204e-42	yes	up	903.53	1605.97	869.02	207.59	589	3.19	3.72	5.94	6.63	9	835.022	5.696
gene11624	IL17REL	interleukin 17 receptor E like, transcript variant X1	80.25	6.32643	2.60136e-07	8.78577e-06	yes	up	0.43	2.55	4.28	0.09	0.34	0	0	0.02	0.02	0	1.538	0.008
gene9459	DDX60	DExD/H-box helicase 60	76.707	6.26129	6.61847e-47	4.59355e-43	yes	up	14.96	47.84	46.61	6.06	23.45	0.1	0.25	0.13	0.26	0.25	27.784	0.198
gene1537	B3GNT7	UDP-GlcNAc:betaGal beta-1,3-N-acetylglucosaminyltransferase 7	71.545	6.16077	3.62811e-26	3.35746e-23	yes	up	16.77	133.37	57.74	15.24	121.69	0.12	0.34	0.46	1.1	0.48	68.962	0.5
gene2974	DCLRE1B	DNA cross-link repair 1B	70.97	6.14913	0.0423632	0.123955	yes	up	0.07	0	1.55	0	0.55	0	0	0	0	0	0.434	0
gene12988	LOC101793408	vitellogenin-2, transcript variant X1	62.695	5.97029	0.000133523	0.00149712	yes	up	0.05	4.18	0.96	0.03	0.32	0.03	0	0	0.02	0	1.108	0.01
gene7337	CUNH6orf183	chromosome unknown C6orf183 homolog, transcript variant X1	55.097	5.78391	6.94526e-12	1.07119e-09	yes	up	0.15	46.34	77.06	0.32	49.47	0	14.53	0.04	0.02	0.01	34.668	2.92
gene6029	LOC101801633	adseverin, transcript variant X1	54.395	5.76541	3.13428e-16	9.66821e-14	yes	up	2.57	35.93	11.06	0.97	13.71	0.06	0.1	0.17	0.19	0.12	12.848	0.128
gene19466	LOC101797086	uncharacterized LOC101797086	53.635	5.7451	2.67967e-07	9.02828e-06	yes	up	0.76	1.51	2.57	0.26	2.06	0	0	0	0	0	1.432	0
gene9374	RSAD2	radical S-adenosyl methionine domain containing 2	52.748	5.72105	1.56491e-26	1.55161e-23	yes	up	40.53	444.07	359.39	85.98	273.65	0.86	3.53	0.83	3.59	3.44	240.724	2.45
gene12293	LOC110353081	uncharacterized LOC110353081	50.337	5.65356	2.0838e-06	5.07459e-05	yes	up	0.06	0.16	0.26	0.02	0.06	0	0	0	0	0	0.112	0
gene3650	LOC106014854	uncharacterized LOC106014854	46.368	5.53507	2.18074e-09	1.57661e-07	yes	up	1.02	0.53	1.62	0.57	3.14	0	0	0.06	0	0.02	1.376	0.016
gene4220	LOC101798362	monocarboxylate transporter 2	45.867	5.51938	7.57112e-06	0.000146371	yes	up	0.07	0.4	0.26	0.02	0.19	0	0	0	0	0	0.188	0
gene3333	LOC106014731	uncharacterized LOC106014731	43.851	5.45454	5.43542e-06	0.000110306	yes	up	2.08	2.84	8.06	0.15	0.3	0	0	0.06	0	0.13	2.686	0.038
gene7848	LOC106016220	uncharacterized LOC106016220, transcript variant X1	43.577	5.44549	1.73411e-06	4.39194e-05	yes	up	0.17	4.61	1.13	0.07	1.38	0	0.01	0.01	0.03	0.05	1.472	0.02
gene4299	ASB15	ankyrin repeat and SOCS box containing 15, transcript variant X1	41.061	5.35971	0.000152203	0.00164671	yes	up	0.05	0.87	0.47	0.1	0.05	0	0	0	0	0	0.308	0
gene20718	LOC101793679	cytosolic phospholipase A2 epsilon-like, transcript variant X1	40.129	5.32656	2.19689e-05	0.000340346	yes	up	0.05	0.28	1.14	0.04	0.23	0	0	0.02	0	0	0.348	0.004
gene16391	LOC101797318	cytochrome P450 2C16-like	39.238	5.29417	9.25568e-09	5.49052e-07	yes	up	276.74	3641.33	2939.32	420.71	1954.87	6.05	6.11	5.25	32.33	76.82	1846.59	25.312
gene11488	DIO3	iodothyronine deiodinase 3	37.962	5.24649	8.72468e-08	3.57461e-06	yes	up	0.21	19.19	7.49	0.42	1.66	0.05	0.13	0.04	0.08	0.1	5.794	0.08
gene17612	LOC106019403	uncharacterized LOC106019403	36.788	5.20116	1.28345e-05	0.000222694	yes	up	0.21	0.44	0.5	0.05	0.52	0	0	0	0	0	0.344	0
gene1810	LOC101795752	protein GREB1	35.141	5.13508	0.000485496	0.00407693	yes	up	0.08	0.27	0.25	0	0.04	0	0	0	0	0	0.128	0
gene2451	LOC101799721	uncharacterized LOC101799721, transcript variant X1	34.801	5.12106	0.00131106	0.00900483	yes	up	0.13	1.16	0.09	0	0.22	0	0	0	0	0	0.32	0
gene13427	LOC101791057	centrosome-associated protein 350	34.402	5.1044	0.000311275	0.00288054	yes	up	0	0.29	1.59	0.19	2.96	0.01	0	0.03	0.01	0.03	1.006	0.016
gene22020	LOC110354804	uncharacterized LOC110354804	33.162	5.05148	0.0364628	0.111731	yes	up	0	30.11	0	35.11	2.01	0	0	0	0	0.84	13.446	0.168
gene1462	LOC106018432	uncharacterized LOC106018432	32.647	5.02888	0.000147926	0.00161554	yes	up	0.05	0.58	0.14	0.05	0.14	0	0	0	0	0	0.192	0
gene4596	PLAC8	placenta specific 8, transcript variant X2	32.181	5.00815	2.39218e-30	3.32058e-27	yes	up	114.27	298.87	256.47	49.64	169.02	0.99	2.65	3.78	2.07	4.51	177.654	2.8
gene1125	USP18	ubiquitin specific peptidase 18	32.171	5.00767	2.33197e-27	2.49e-24	yes	up	26.69	203.93	125.73	24.73	75.98	0.76	1.98	1.28	1.68	1.98	91.412	1.536
gene8441	GPA33	glycoprotein A33	30.309	4.92169	2.91449e-07	9.67846e-06	yes	up	0.41	4.69	19.98	0.24	0.94	0.08	0.04	0.04	0.17	0.08	5.252	0.082
gene14857	GDNF	glial cell derived neurotrophic factor	27.972	4.8059	0.00604031	0.029184	yes	up	0.02	0.72	0.12	0	0.04	0	0	0	0	0	0.18	0
gene9373	CMPK2	cytidine/uridine monophosphate kinase 2	27.299	4.7708	3.58152e-23	2.25978e-20	yes	up	78.24	533.68	219.51	79.41	193.17	1.98	5.94	3.33	8.34	3.16	220.802	4.55
gene3606	LOC110351481	uncharacterized LOC110351481	26.612	4.73402	0.00266437	0.0155396	yes	up	0.03	0.1	0.12	0.76	0.03	0	0	0	0	0	0.208	0
gene2037	LOC101804248	semaphorin-3A	26.564	4.73141	0.00606905	0.0292734	yes	up	0	3.3	2.62	0	0.25	0	0	0	0.07	0	1.234	0.014
gene2173	LOC101793511	sterile alpha motif domain-containing protein 9	26.306	4.7173	1.54233e-37	2.67614e-34	yes	up	15.34	68.25	74.31	14.52	38.71	0.52	1.12	0.98	0.84	0.82	42.226	0.856
gene1288	LOC101801686	uncharacterized LOC101801686, transcript variant X2	26.263	4.71497	0.0018029	0.0115381	yes	up	0.33	0.45	0.1	0	0.26	0	0	0	0	0	0.228	0
gene15747	LOC101800964	interleukin-8-like	24.852	4.63531	2.92897e-06	6.7313e-05	yes	up	4.83	3.33	7.68	1.63	7.45	0	0	0.17	0.32	0	4.984	0.098
gene6836	KCNJ4	potassium voltage-gated channel subfamily J member 4	24.825	4.63372	0.0471056	0.133572	yes	up	0	0.75	0.14	0	0	0	0	0	0	0	0.178	0
gene1177	TMEM173	transmembrane protein 173	24.772	4.63066	0.000390324	0.00344224	yes	up	0.03	0.71	0.93	0.06	0.49	0	0.03	0	0	0	0.444	0.006
gene18163	LOC101792538	perilipin-3, transcript variant X1	24.736	4.62853	0.00145243	0.00975493	yes	up	0	0.26	0.27	0.03	0.11	0	0	0	0	0	0.134	0
gene307	MYPN	myopalladin, transcript variant X2	24.583	4.6196	0.00385154	0.0206091	yes	up	0	0.13	0.31	0.01	0.09	0	0	0	0	0	0.108	0
gene3605	LOC101795050	homeobox protein NANOG	23.589	4.56005	0.013076	0.0523539	yes	up	0	0.31	0.14	0	0.2	0	0	0	0	0	0.13	0
gene3557	LOC106014826	uncharacterized LOC106014826	23.265	4.54008	0.00680851	0.0319017	yes	up	0	1.05	0.25	0.03	0.14	0	0	0	0	0	0.294	0
gene6956	LOC101792564	lymphocyte antigen 6E, transcript variant X1	23.09	4.52917	1.49171e-05	0.000251291	yes	up	0.64	1.44	6.64	1.32	1.64	0	0	0.08	0.16	0	2.336	0.048
gene9969	LOC101789534	cadherin-related family member 5-like	21.729	4.44152	1.66792e-08	9.04389e-07	yes	up	3.14	41.5	114.18	5.2	23.52	0.28	1.38	0.67	0.72	1.24	37.508	0.858
gene65	LOC101802072	uncharacterized LOC101802072	20.956	4.38929	3.74145e-16	1.105e-13	yes	up	3.44	8.86	7.35	5.66	9.97	0	0.18	0	0.5	0.27	7.056	0.19
gene18757	WFIKKN1	WAP, follistatin/kazal, immunoglobulin, kunitz and netrin domain containing 1	20.502	4.35768	1.1234e-08	6.31334e-07	yes	up	1.61	4.76	11.64	3.41	22.71	0	0.09	0.46	0.26	0.32	8.826	0.226
gene21035	NUGGC	nuclear GTPase, germinal center associated	20.262	4.34067	6.86729e-21	3.40446e-18	yes	up	11.73	27.46	21.96	7.8	25.72	0.53	0.58	0.03	0.75	0.94	18.934	0.566
gene5063	AHRR	aryl-hydrocarbon receptor repressor	20.223	4.33793	0.000302445	0.002808	yes	up	0.01	0.27	0.65	0.24	0.18	0.08	0	0	0	0	0.27	0.016
gene1027	LOC106017016	uncharacterized LOC106017016	20.035	4.32447	0.00102632	0.00745101	yes	up	0.03	0.15	0.02	0.06	0.08	0	0	0	0	0	0.068	0
gene21381	LOC101805239	uncharacterized LOC101805239	19.969	4.31972	5.49178e-43	1.90578e-39	yes	up	195.97	573	503.63	175.73	412.93	5.33	9.44	8.66	13.6	10.39	372.252	9.484
gene19989	LOC101794455	uncharacterized LOC101794455, transcript variant X1	19.928	4.31676	0.00305109	0.0172725	yes	up	0.06	0.49	0.62	0.07	0.07	0	0	0	0	0	0.262	0
gene17333	LOC101791673	uncharacterized LOC101791673, transcript variant X2	19.808	4.308	0.000523455	0.00432505	yes	up	0.35	1.91	0.77	0.04	0.41	0	0	0.08	0	0.05	0.696	0.026
gene11626	MOV10L1	Mov10 RISC complex RNA helicase like 1, transcript variant X1	19.753	4.30402	0.00154265	0.0102115	yes	up	0.03	0.83	0.47	0	0.05	0	0.01	0.01	0	0.01	0.276	0.006
gene7501	LOC101801508	uncharacterized LOC101801508, transcript variant X4	19.434	4.28049	2.52924e-11	3.3758e-09	yes	up	0.57	2.4	6.48	1	1.87	0.02	0	0.15	0.13	0.1	2.464	0.08
gene14623	DRC1	dynein regulatory complex subunit 1	19.365	4.27537	0.0105645	0.0447091	yes	up	0.2	0.58	0.6	0	0	0	0	0.03	0	0	0.276	0.006
gene7927	SLC15A5	solute carrier family 15 member 5, transcript variant X2	19.305	4.27094	0.000993661	0.00725948	yes	up	0.02	0.16	0.19	0.16	0.23	0	0	0	0	0	0.152	0
gene12252	ATP6V0A4	ATPase H+ transporting V0 subunit a4, transcript variant X2	18.983	4.24667	1.93028e-05	0.00030587	yes	up	0.2	2.62	0.53	0.16	0.65	0	0.02	0.09	0	0	0.832	0.022
gene21669	LOC101804909	UDP-GalNAc:beta-1,3-N-acetylgalactosaminyltransferase 1-like, transcript variant X1	18.805	4.23305	0.0269578	0.0896345	yes	up	0.09	0	0.21	0	0.3	0	0	0	0	0	0.12	0
gene17337	LOC106019327	adhesion G protein-coupled receptor E4-like	18.792	4.23205	1.7131e-05	0.000279431	yes	up	0.17	1.29	6.79	1.09	1.98	0.07	0	0	0.16	0.07	2.264	0.06
gene13687	CCL19	C-C motif chemokine ligand 19	18.332	4.19626	1.72448e-23	1.15045e-20	yes	up	16.1	64.5	64.62	14.5	31.54	1.23	0.89	0.85	1.6	0.87	38.252	1.088
gene22045	LOC110354811	uncharacterized LOC110354811	18.158	4.18253	7.84184e-05	0.000971031	yes	up	0.47	1.31	4.56	3.15	3.1	0	0	0	0.22	0.14	2.518	0.072
gene18459	LOC106019688	uncharacterized LOC106019688	17.96	4.1667	0.0295631	0.0957231	yes	up	0	0.37	0.16	0	0.05	0	0	0	0	0	0.116	0
gene10069	TOR3A	torsin family 3 member A	17.436	4.12397	0.00930301	0.0406213	yes	up	6.25	0.5	1.63	0.84	9.39	0	0.15	0	0.55	0	3.722	0.14
gene3437	LOC101803211	uncharacterized LOC101803211, transcript variant X1	17.155	4.10057	3.93003e-13	7.47298e-11	yes	up	3.04	4.4	14.56	1.99	12.3	0.49	0.13	0.13	0.32	0.1	7.258	0.234
gene20716	LOC101794764	cytosolic phospholipase A2 epsilon-like, transcript variant X1	17.084	4.09458	0.0108811	0.0455858	yes	up	0	0.08	0.31	0.04	0.04	0	0	0	0	0	0.094	0
gene20272	B3GAT1	beta-1,3-glucuronyltransferase 1, transcript variant X2	16.981	4.08583	0.00190006	0.0120049	yes	up	0.15	0.15	0.66	0.04	0.7	0	0	0	0.05	0	0.34	0.01
gene12015	LOC101800767	histone acetyltransferase p300-like	16.711	4.06271	1.74047e-23	1.15045e-20	yes	up	30.97	61.65	127.27	23.52	26.98	1.37	1.85	1.94	2.25	0.73	54.078	1.628
gene12597	LOC110353134	uncharacterized LOC110353134	16.687	4.06064	0.0239215	0.0821198	yes	up	0	0.57	0.09	0.05	0.03	0	0	0	0	0	0.148	0
gene20688	TDRD6	tudor domain containing 6	16.647	4.05721	7.86844e-11	9.17831e-09	yes	up	0.69	8.65	9.15	0.75	2.78	0.43	0.14	0.03	0.01	0.31	4.404	0.184
gene15071	LOC101797179	mucin-5B	16.241	4.02156	2.5442e-06	5.96555e-05	yes	up	0.07	0.51	0.17	0.15	0.57	0	0.01	0	0.04	0.01	0.294	0.012
gene12450	LOC101791543	1-acyl-sn-glycerol-3-phosphate acyltransferase alpha	15.837	3.98519	0.0125348	0.0507794	yes	up	0.02	0.42	0.25	0.03	0	0	0	0.02	0	0	0.144	0.004
gene6412	LOC106015723	uncharacterized LOC106015723	15.558	3.95955	0.0130188	0.0522599	yes	up	0.08	0.16	0.06	0	0.04	0	0	0	0	0	0.068	0
gene13639	LOC106018140	uncharacterized LOC106018140, transcript variant X1	15.407	3.94549	0.000677867	0.00534023	yes	up	0.18	0.29	0.23	0.08	0.19	0.03	0	0	0	0	0.194	0.006
gene8170	ASAH2	N-acylsphingosine amidohydrolase 2	15.352	3.94038	0.00979541	0.0422005	yes	up	0	3.1	4	0.11	0.51	0.02	0	0.07	0.01	0.03	1.544	0.026
gene12466	LOC101795406	interferon lambda-3-like	15.184	3.92453	0.0430458	0.125319	yes	up	0	1.93	2.85	0	0.77	0	0	0	0	0	1.11	0
gene14301	TM4SF1	transmembrane 4 L six family member 1	15.108	3.91721	1.61052e-16	5.58892e-14	yes	up	13.55	39.79	26.61	23.16	103.27	0.91	1.13	2	1.9	1.8	41.276	1.548
gene11276	LOC101794014	uncharacterized LOC101794014, transcript variant X2	14.977	3.90472	0.0119815	0.0490317	yes	up	0.01	0.15	0.11	0	0.02	0	0	0.01	0	0	0.058	0.002
gene10688	LOC106017226	uncharacterized LOC106017226	14.923	3.89948	0.0225421	0.0787596	yes	up	0.38	0.08	0	0	1.81	0	0	0.04	0.04	0	0.454	0.016
gene10559	LOC106017188	uncharacterized LOC106017188	14.922	3.89938	0.012769	0.0515399	yes	up	0.37	0.63	3.79	0.19	1.89	0	0	0	0	0.24	1.374	0.048
gene17131	LOC106019285	uncharacterized LOC106019285	14.838	3.8912	8.26325e-07	2.35803e-05	yes	up	1.3	4.57	12.67	0.41	1.59	0	0.12	0.2	0.19	0.08	4.108	0.118
gene154	EPSTI1	epithelial stromal interaction 1	14.398	3.84783	6.24075e-25	5.09575e-22	yes	up	123.99	251.76	238.73	45.47	188.39	10.08	6.15	6.34	4.55	6.38	169.668	6.7
gene8396	MUC13	mucin 13, cell surface associated, transcript variant X1	14.37	3.84495	1.14743e-05	0.000203416	yes	up	0.2	1.54	6.62	0.48	1	0	0.04	0.14	0.07	0.08	1.968	0.066
gene12465	LOC106017773	uncharacterized LOC106017773	14.112	3.81888	0.0280949	0.0924353	yes	up	0.17	1.18	3.37	0	0.37	0	0	0	0	0	1.018	0
gene1441	SYPL1	synaptophysin like 1	13.893	3.79632	0.0213889	1	yes	up	0	0.09	0.28	0.19	0.6	0	0	0	0	0	0.232	0
gene14575	CDKN1A	cyclin dependent kinase inhibitor 1A	13.871	3.79399	8.68469e-16	2.46025e-13	yes	up	7.51	61.96	56.01	14.98	71.49	0.81	1.55	1.77	2.24	2.03	42.39	1.68
gene12954	CUNH10orf90	chromosome unknown C10orf90 homolog, transcript variant X1	13.868	3.79368	0.00033723	0.00305355	yes	up	0.09	0.16	0.61	0.08	0.35	0.03	0	0.02	0.02	0	0.258	0.014
gene16173	FOXN4	forkhead box N4, transcript variant X1	13.532	3.7583	2.94773e-05	0.00043483	yes	up	0.07	0.83	2.08	0.35	0.47	0	0.04	0.08	0	0.02	0.76	0.028
gene14498	LOC106018413	uncharacterized LOC106018413, transcript variant X2	13.518	3.75686	0.0105549	0.0446947	yes	up	0.06	1.42	0.34	0.06	0.16	0	0	0	0.05	0	0.408	0.01
gene15057	NEFM	neurofilament medium	13.29	3.73224	1.49543e-05	0.000251415	yes	up	1.98	1.33	2.27	0.1	0.3	0	0.02	0.14	0.03	0.06	1.196	0.05
gene19097	TXNRD1	thioredoxin reductase 1, transcript variant X3	13.244	3.72727	2.80792e-09	1.91062e-07	yes	up	4.51	126.16	63.86	5	33.62	1.74	1.71	2.02	1.84	1.98	46.63	1.858
gene3486	LOC101800860	sterile alpha motif domain-containing protein 9-like, transcript variant X1	13.198	3.72228	2.44749e-29	3.08851e-26	yes	up	11.21	54	64	19.35	34.42	1.45	1.79	0.89	1.91	1.64	36.596	1.536
gene16392	LOC101797493	rho GTPase-activating protein 44	13.141	3.71604	0.000101052	0.00120508	yes	up	0.23	4.5	4.01	0.29	1.68	0.04	0	0.03	0.4	0	2.142	0.094
gene1127	LOC101804425	tubulin alpha-2 chain	13.129	3.7147	0.0185873	1	yes	up	0	0.45	0.52	0.14	0.18	0	0	0	0	0	0.258	0
gene1426	LOC101792942	interleukin-5 receptor subunit alpha, transcript variant X1	12.799	3.678	4.71213e-06	9.95572e-05	yes	up	0.34	0.8	0.99	0.5	0.53	0.18	0	0.05	0	0	0.632	0.046
gene4723	LOC101802023	DNA nucleotidylexotransferase, transcript variant X1	12.762	3.67381	0.0345572	1	yes	up	0.02	0.27	0.31	0	0.03	0	0	0	0	0	0.126	0
gene10355	GPR160	G protein-coupled receptor 160	12.668	3.66313	6.38131e-10	5.60626e-08	yes	up	1.68	9.83	20.98	1.87	7.07	0.14	0.13	0.28	0.61	0.49	8.286	0.33
gene18228	LOC101804405	mu-type opioid receptor	12.644	3.66033	0.0456487	0.130974	yes	up	0.05	0.92	0.88	0	0	0.06	0	0	0	0	0.37	0.012
gene18600	P2RX7	purinergic receptor P2X 7	12.532	3.64753	3.69537e-14	8.14213e-12	yes	up	1.51	6.68	14.14	2.16	5.03	0.11	0.25	0.14	0.38	0.26	5.904	0.228
gene14505	LOC101796317	T-cell surface glycoprotein CD1b-2-like	12.416	3.63411	0.00011939	0.00137303	yes	up	1.16	0.4	1.24	0.16	0.43	0	0	0.08	0.02	0	0.678	0.02
gene10785	LOC110352810	uncharacterized LOC110352810	12.401	3.63233	0.00209461	0.0129974	yes	up	0.11	0.46	0.02	0.04	0.62	0.02	0.03	0	0.01	0	0.25	0.012
gene3916	EPGN	epithelial mitogen, transcript variant X1	12.287	3.61907	0.00890127	0.0392456	yes	up	0.04	0.03	0.65	0.11	0.17	0	0	0	0	0.05	0.2	0.01
gene19702	LOC101802395	cytochrome P450 1B1	12.194	3.60808	0.0114143	0.047268	yes	up	0	0.33	2.02	0.15	0.25	0	0	0	0.05	0.06	0.55	0.022
gene14120	LOC101795472	uncharacterized LOC101795472, transcript variant X1	12.049	3.59084	0.0103701	0.0441691	yes	up	0.05	0.4	0.11	0	0.13	0	0.01	0.01	0	0	0.138	0.004
gene14045	NOXO1	NADPH oxidase organizer 1	12.038	3.58953	1.85001e-07	6.77572e-06	yes	up	1.98	36.59	30.46	2.75	10.53	0.17	0.45	1.32	1.19	0.33	16.462	0.692
gene5052	NEUROD6	neuronal differentiation 6, transcript variant X4	11.715	3.5503	0.0453037	1	yes	up	0.01	0.42	0.14	0	0.09	0	0	0	0	0	0.132	0
gene19347	RNF213	ring finger protein 213, transcript variant X1	11.696	3.54798	8.09247e-26	7.02072e-23	yes	up	76.16	118.3	124	34.05	72.15	2.81	2.18	2.06	4.52	5.38	84.932	3.39
gene8440	DUSP27	dual specificity phosphatase 27 (putative), transcript variant X2	11.636	3.54058	0.000456521	0.0038901	yes	up	0.02	0.5	0.07	0.02	0.01	0.01	0.01	0	0	0.01	0.124	0.006
gene912	ZPLD1	zona pellucida like domain containing 1, transcript variant X1	11.631	3.53996	0.0233261	0.0807054	yes	up	0.02	0.45	0.22	0	0.08	0	0	0	0.03	0	0.154	0.006
gene16280	LOC101791611	uncharacterized LOC101791611	11.377	3.50806	0.00603258	0.0291568	yes	up	0.61	0.94	1.31	0.49	0.06	0	0	0	0	0.05	0.682	0.01
gene10849	ZFAND2A	zinc finger AN1-type containing 2A	11.368	3.50692	3.78369e-05	0.000528916	yes	up	14.51	282.58	45.48	7.92	34.19	3.3	2.23	2.56	3.37	6.63	76.936	3.618
gene16348	LOC106019027	uncharacterized LOC106019027	11.206	3.48616	0.0230169	0.0799184	yes	up	0.08	0.6	0.14	0.27	0	0	0	0	0.04	0	0.218	0.008
gene19676	LOC101794169	keratin, type I cytoskeletal 19	11.159	3.48008	0.00618944	0.0296708	yes	up	0.09	0.04	0.05	0.02	0.07	0	0.01	0	0	0	0.054	0.002
gene16361	LOC101790301	endonuclease domain-containing 1 protein-like, transcript variant X1	11.066	3.46806	9.28907e-10	7.5848e-08	yes	up	1.57	5.88	4.63	2.09	4.44	0	0.27	0.08	0.23	0.74	3.722	0.264
gene10638	LOC106017212	uncharacterized LOC106017212	11.046	3.46544	0.0150824	0.0581085	yes	up	0	0.53	0.05	0.02	0.07	0	0	0.02	0.01	0	0.134	0.006
gene13343	TRANK1	tetratricopeptide repeat and ankyrin repeat containing 1, transcript variant X1	11.001	3.45958	1.88971e-13	3.7473e-11	yes	up	2.22	20.01	16.24	2.65	5.75	0.3	0.59	0.43	0.35	0.57	9.374	0.448
gene1699	LOC101794042	uncharacterized LOC101794042, transcript variant X2	10.826	3.43649	0.0217558	1	yes	up	0.01	0.06	0.18	0.08	0.08	0	0	0	0	0	0.082	0
gene3971	DEUP1	deuterosome assembly protein 1, transcript variant X1	10.693	3.41863	0.00154718	0.0102202	yes	up	0.14	1.81	0.7	0.03	0.69	0	0	0.03	0.11	0.03	0.674	0.034
gene4738	CCDC146	coiled-coil domain containing 146	10.655	3.41341	0.0321398	1	yes	up	0.02	0.13	0.16	0.02	0.02	0	0	0	0	0	0.07	0
gene14326	P2RY12	purinergic receptor P2Y12, transcript variant X1	10.614	3.4079	4.31451e-10	4.01944e-08	yes	up	0.46	2.38	6.97	0.85	1.37	0.1	0.08	0.07	0.23	0.15	2.406	0.126
gene5148	ATP6V1C2	ATPase H+ transporting V1 subunit C2, transcript variant X1	10.569	3.40177	9.79218e-10	7.85695e-08	yes	up	1.02	11.29	19.91	6.28	11.28	0.26	0.18	0.47	0.6	1.01	9.956	0.504
gene10199	CLNK	cytokine dependent hematopoietic cell linker	10.565	3.40122	0.00890885	0.0392583	yes	up	0.23	0.34	0.82	0.06	0.24	0	0.06	0	0	0	0.338	0.012
gene9424	IL21R	interleukin 21 receptor, transcript variant X1	10.526	3.39582	7.01144e-07	2.05763e-05	yes	up	1.2	30.68	10.84	2.1	2.91	0.34	0.23	0.26	0.77	0.83	9.546	0.486
gene6244	RASD2	RASD family member 2, transcript variant X2	10.523	3.39546	0.000519338	0.00430127	yes	up	0.06	0.47	3.97	0.12	0.21	0.03	0.09	0.08	0.03	0.03	0.966	0.052
gene2996	IL10	interleukin 10	10.484	3.39011	1.57888e-07	5.95556e-06	yes	up	3.06	9.43	6.66	1.12	7.3	0.21	0.08	0.04	0.14	0.98	5.514	0.29
gene21110	LOC101800913	oxidized low-density lipoprotein receptor 1-like, transcript variant X1	10.408	3.37957	0.0161063	0.0611019	yes	up	0	1	1.96	2.08	1.16	0	0	0	0	0.54	1.24	0.108
gene9852	LOC101798565	uncharacterized LOC101798565	10.338	3.36983	0.00350649	0.0192538	yes	up	0.06	0.23	0.23	0.01	0.13	0.03	0.01	0	0	0	0.132	0.008
gene4053	LOC101798663	ras-like GTP-binding protein RHO	10.317	3.36695	1.01169e-11	1.49397e-09	yes	up	4.82	11.21	6.78	1.19	6.03	0.29	0.17	0.34	0.17	0.69	6.006	0.332
gene6993	CACNG4	calcium voltage-gated channel auxiliary subunit gamma 4	10.276	3.36126	0.0144888	0.0564625	yes	up	0.01	0.52	0.27	0.01	0.01	0	0.01	0.01	0.01	0	0.164	0.006
gene84	LOC106016555	uncharacterized LOC106016555, transcript variant X1	10.242	3.35643	0.0247871	1	yes	up	0.02	0.06	0.03	0.03	0.02	0	0	0	0	0	0.032	0
gene1316	LOC110353266	uncharacterized LOC110353266	10.119	3.33895	0.0470945	0.133572	yes	up	0	0	0.88	13.49	4.54	0	0	0.61	0	0.39	3.782	0.2
gene13852	LOC101795287	disintegrin and metalloproteinase domain-containing protein 9-like, transcript variant X1	10.073	3.33236	0.000488403	0.00409887	yes	up	0.07	1.22	4.23	0.08	0.57	0.04	0.02	0.16	0.01	0.04	1.234	0.054
gene18435	LOC110354195	mesothelin-like protein	10.058	3.33028	0.0208469	0.0742559	yes	up	0.03	0.74	1.12	0.06	0.03	0	0.32	0	0	0	0.396	0.064
gene20887	LOC106020356	uncharacterized LOC106020356	10.058	3.33026	1.19855e-07	4.68651e-06	yes	up	2.02	11.72	8.57	0.6	10.59	0.35	0.96	0.17	0.19	0.17	6.7	0.368
gene7216	ANKRD33B	ankyrin repeat domain 33B	10.047	3.32868	0.011556	0.0477549	yes	up	0.08	0.82	0.32	0.08	0.24	0	0	0.08	0	0	0.308	0.016
gene7448	2025-03-01	membrane associated ring-CH-type finger 1, transcript variant X1	10.016	3.3242	3.42372e-10	3.34681e-08	yes	up	0.36	1.73	2.71	0.82	1.33	0.16	0.03	0.19	0.11	0.01	1.39	0.1
gene13777	LOC106018199	uncharacterized LOC106018199	10.002	3.32225	0.00830756	0.0371512	yes	up	0.04	0.29	0.37	0.02	0.21	0.03	0	0	0.02	0	0.186	0.01
gene22028	LOC101803350	nuclear GTPase SLIP-GC-like	9.978	3.31873	0.0200719	0.0721248	yes	up	0	1.87	3.41	0.85	1.77	0	0	0	0	0.31	1.58	0.062
gene13472	FGF19	fibroblast growth factor 19	9.908	3.30865	0.000133282	0.00149683	yes	up	14.05	342.14	252.55	14.81	26.94	2.44	7.64	4.66	5.39	13.85	130.098	6.796
gene3807	LOC101794588	protein-arginine deiminase type-1	9.769	3.2882	0.0227894	1	yes	up	0.03	0.1	0.09	0.1	0.11	0	0	0	0	0	0.086	0
gene17979	LOC101802132	uncharacterized LOC101802132, transcript variant X2	9.645	3.2698	0.000119344	0.00137303	yes	up	0.02	0.46	0.33	0.05	0.08	0.01	0.01	0.02	0.01	0.01	0.188	0.012
gene11065	LOC110352863	uncharacterized LOC110352863	9.622	3.26627	0.00126534	0.00878211	yes	up	0.02	0.51	0.12	0.01	0.15	0.02	0.01	0.01	0.01	0.01	0.162	0.012
gene9744	GAD1	glutamate decarboxylase 1	9.611	3.26476	0.0249269	0.0845784	yes	up	0.02	0.02	0.25	0.02	0.51	0	0	0.02	0.02	0	0.164	0.008
gene11667	LOC106017538	uncharacterized LOC106017538	9.529	3.25236	0.00871095	0.0386192	yes	up	0.06	0.11	0.51	0.04	0.16	0.03	0	0	0.02	0	0.176	0.01
gene5177	LOC110351746	uncharacterized LOC110351746	9.46	3.24183	0.0415949	1	yes	up	0.01	0.06	0.02	0.02	0.01	0	0	0	0	0	0.024	0
gene12150	LOC110353056	uncharacterized LOC110353056	9.457	3.24144	0.0252873	1	yes	up	0.02	0.02	0.03	0.04	0.03	0	0	0	0	0	0.028	0
gene8627	GPR65	G protein-coupled receptor 65	9.389	3.23102	2.31999e-06	5.49552e-05	yes	up	0.38	1.96	3.83	0.53	1.2	0.04	0.1	0	0.24	0.06	1.58	0.088
gene11643	CUNH14orf37	chromosome unknown C14orf37 homolog	9.332	3.2222	4.19631e-12	6.69528e-10	yes	up	2.34	15.03	7.94	4.91	15.98	0.56	0.36	0.87	0.34	0.49	9.24	0.524
gene4506	MITD1	microtubule interacting and trafficking domain containing 1, transcript variant X1	9.288	3.21529	8.63198e-20	3.86518e-17	yes	up	16.42	84.43	70.56	17.83	43.98	2.72	2.99	1.82	3.16	3.51	46.644	2.84
gene11087	UBXN11	UBX domain protein 11, transcript variant X1	9.264	3.21164	2.95149e-05	0.000434922	yes	up	0.89	1.33	2.29	0.69	0.58	0	0.26	0.08	0.05	0	1.156	0.078
gene14236	LOC101798203	T-box-containing protein TBX6L	9.143	3.19269	0.0377963	0.11459	yes	up	0.01	0.11	0.07	0	0.06	0	0	0	0.01	0	0.05	0.002
gene9164	LOC101790919	zinc finger protein RFP	9.111	3.18754	6.83067e-08	2.91743e-06	yes	up	6.33	45.26	15.29	3.35	10.52	0.7	0.26	0.99	1.28	1.62	16.15	0.97
gene13046	TNFSF8	TNF superfamily member 8	9.102	3.18625	0.00791345	0.0357573	yes	up	0.09	0.37	0.62	0.33	0.3	0	0.1	0	0	0	0.342	0.02
gene393	LOC101797566	glutathione S-transferase	9.09	3.18428	7.45674e-10	6.35012e-08	yes	up	263.89	2392.75	719.81	422.73	1213.95	114.13	33.7	62.91	28.45	61.04	1002.63	60.046
gene18870	LOC110354280	uncharacterized LOC110354280	8.947	3.16136	0.0150664	0.0581024	yes	up	0.05	0.51	0.93	0.16	0.33	0	0	0	0.1	0	0.396	0.02
gene5435	RBM20	RNA binding motif protein 20	8.925	3.15791	0.0110337	0.046049	yes	up	0.01	0.94	2.11	0	0.33	0.15	0.01	0.01	0	0	0.678	0.034
gene3549	ANKRD6	ankyrin repeat domain 6	8.911	3.15555	0.000242602	0.00239855	yes	up	0.17	3.05	2.2	0.12	0.71	0.03	0.09	0.11	0.08	0.05	1.25	0.072
gene11298	DFNA5	DFNA5, deafness associated tumor suppressor, transcript variant X1	8.872	3.1493	3.58669e-05	0.000511158	yes	up	0.05	0.74	1.59	0.43	0.4	0.02	0.04	0.08	0.02	0.08	0.642	0.048
gene17	SCNN1D	sodium channel epithelial 1 delta subunit, transcript variant X1	8.845	3.14485	7.31225e-05	0.000915252	yes	up	0.08	0.42	0.45	0.11	0.19	0	0.05	0.01	0.02	0	0.25	0.016
gene17667	CNP	2',3'-cyclic nucleotide 3' phosphodiesterase, transcript variant X2	8.845	3.1449	8.55981e-19	3.49467e-16	yes	up	65.3	123.07	59.06	21.86	77.3	4.44	6.31	3.18	5.08	4.5	69.318	4.702
gene8717	LOC110352387	phosphatidylcholine translocator ABCB4-like	8.832	3.14273	0.0361673	0.11107	yes	up	0	1.1	1.41	0.88	3.35	0	0	0	0.25	0	1.348	0.05
gene17713	LRP8	LDL receptor related protein 8	8.728	3.12568	3.26291e-06	7.37663e-05	yes	up	0.36	3.37	2.06	0.23	0.82	0.14	0.11	0.06	0.06	0.07	1.368	0.088
gene10639	MATK	megakaryocyte-associated tyrosine kinase, transcript variant X5	8.663	3.11494	0.000458696	0.00390383	yes	up	1.19	27.03	7.31	1.31	4.25	0.15	0.25	0.32	0.77	1.12	8.218	0.522
gene6747	LOC101804875	E3 ubiquitin-protein ligase TRIM39-like	8.648	3.11236	6.76697e-11	8.0284e-09	yes	up	2.32	9.29	10.23	1.16	4.82	0.26	0.29	0.42	0.33	0.51	5.564	0.362
gene18667	LOC101798100	antigen-presenting glycoprotein CD1d-like, transcript variant X1	8.641	3.11122	3.43485e-06	7.6778e-05	yes	up	0.48	1.38	4.94	2.2	2.51	0.05	0.1	0.1	0.49	0.1	2.302	0.168
gene21674	DDX58	DExD/H-box helicase 58	8.608	3.10569	5.26751e-20	2.43728e-17	yes	up	32.45	122.72	59.08	34.79	60.76	4.44	5.35	2.41	6.61	3.22	61.96	4.406
gene5499	LOC106015402	uncharacterized LOC106015402	8.439	3.07705	0.00872136	0.038653	yes	up	0	2.51	30.45	0.91	1.21	0.75	0.18	0.31	0.08	0	7.016	0.264
gene12847	ACKR4	atypical chemokine receptor 4, transcript variant X1	8.431	3.07566	1.50271e-05	0.000251921	yes	up	1.58	1.95	3.08	0.17	0.64	0.02	0.06	0.07	0.1	0	1.484	0.05
gene10929	ARHGAP8	Rho GTPase activating protein 8	8.41	3.07202	4.69548e-10	4.28898e-08	yes	up	1	4.45	2.53	0.59	1.96	0.12	0.18	0.11	0.24	0.17	2.106	0.164
gene11984	SALL3	spalt like transcription factor 3, transcript variant X1	8.358	3.06309	0.039469	1	yes	up	0	0.09	0.1	0.02	0.04	0	0	0	0.02	0	0.05	0.004
gene1255	PTHLH	parathyroid hormone like hormone, transcript variant X2	8.324	3.05736	0.0467163	1	yes	up	0.08	0.39	0.45	0	0.1	0	0	0.06	0	0	0.204	0.012
gene8074	DUOX2	dual oxidase 2	8.299	3.05297	1.19995e-05	0.000210438	yes	up	1.46	10.4	1.49	0.81	5.67	0.1	0.49	0.03	0.33	0.46	3.966	0.282
gene10243	CUNH15orf48	chromosome unknown C15orf48 homolog	8.205	3.03644	1.15953e-16	4.12705e-14	yes	up	13.07	36.53	47.05	13.74	29.91	1.03	1.46	2.8	2.91	1.18	28.06	1.876
gene12061	PDPN	podoplanin, transcript variant X2	8.194	3.03463	1.43124e-05	0.000244668	yes	up	0.78	3.23	3.71	0.52	0.49	0.03	0.21	0.18	0.03	0.1	1.746	0.11
gene12075	LOC101797788	zona pellucida sperm-binding protein 3	8.15	3.02674	0.0259583	0.0872676	yes	up	0.09	4.15	1.19	0.05	0.1	0	0	0.05	0.3	0	1.116	0.07
gene18639	LOC106019712	uncharacterized LOC106019712, transcript variant X3	8.104	3.01858	0.0376081	1	yes	up	0.05	0.32	0.1	0.2	0.05	0.07	0	0	0	0	0.144	0.014
gene16038	CHRFAM7A	CHRNA7 (exons 5-10) and FAM7A (exons A-E) fusion, transcript variant X1	8.044	3.00798	0.00184519	0.0117168	yes	up	0.08	0.89	1.22	0.09	0.22	0	0.05	0.07	0	0.05	0.5	0.034
gene22061	LOC106014296	uncharacterized LOC106014296	8.034	3.00608	0.00492964	0.0250378	yes	up	0.65	0.73	1.58	0.33	0.52	0.09	0	0	0.16	0	0.762	0.05
gene18261	KIF17	kinesin family member 17, transcript variant X11	8.027	3.00483	0.000542757	0.00443961	yes	up	0.15	1.31	1.13	0.05	0.29	0.02	0.02	0.07	0.04	0.04	0.586	0.038
gene7932	PTPRO	protein tyrosine phosphatase, receptor type O, transcript variant X1	8.016	3.00293	0.00396241	0.0210495	yes	up	0.15	1.15	3.87	0.66	1.59	0	0.03	0.35	0.07	0.05	1.484	0.1
gene3436	LOC101803035	heat shock 70 kDa protein 12A-like, transcript variant X1	7.997	2.99946	2.46554e-07	8.44782e-06	yes	up	0.89	1.51	6.96	0.82	5.72	0.76	0.36	0.85	1.39	0.1	3.18	0.692
gene21017	LOC101799219	solute carrier family 22 member 4	7.926	2.98662	0.00822039	0.0368682	yes	up	1.65	3.64	2.6	0.76	1.4	0	0.19	0.04	0.51	0	2.01	0.148
gene17568	POU2AF1	POU class 2 associating factor 1, transcript variant X1	7.852	2.97307	6.3214e-06	0.000125713	yes	up	0.58	2.41	1.11	0.35	0.63	0.07	0.02	0.08	0.18	0.02	1.016	0.074
gene15301	HAPLN4	hyaluronan and proteoglycan link protein 4	7.773	2.95841	0.0274764	1	yes	up	0.21	0.08	0.1	0.13	0.27	0	0.04	0	0	0	0.158	0.008
gene7867	DRC3	dynein regulatory complex subunit 3, transcript variant X1	7.769	2.95777	0.0151158	0.0581387	yes	up	0	3.87	0.9	0	0.45	0.04	0.04	0.13	0.07	0.09	1.044	0.074
gene19525	TLR7	toll like receptor 7, transcript variant X3	7.723	2.94912	2.12679e-07	7.45504e-06	yes	up	0.27	1.02	4.79	0.91	1.72	0.08	0.16	0.09	0.29	0.05	1.742	0.134
gene21557	DNAJC6	DnaJ heat shock protein family (Hsp40) member C6	7.687	2.94245	7.99269e-06	0.00015303	yes	up	0.73	12.54	3.98	0.69	1.03	0.16	0.43	0.24	0.26	0.26	3.794	0.27
gene12911	EIF2AK2	eukaryotic translation initiation factor 2 alpha kinase 2	7.573	2.92077	6.77649e-16	1.95967e-13	yes	up	25.8	130.71	87.23	22.15	54.78	4.71	5.29	4.36	4.12	4.87	64.134	4.67
gene15554	GABRP	gamma-aminobutyric acid type A receptor pi subunit, transcript variant X3	7.57	2.92037	0.0301555	0.0971654	yes	up	0.05	0.14	0.06	0	0.42	0	0.02	0.01	0	0.02	0.134	0.01
gene19151	LOC101795802	E3 ubiquitin-protein ligase NEURL1, transcript variant X1	7.547	2.91597	0.0104614	0.0444218	yes	up	0.13	1.68	5.52	0.53	0.48	0	0	0.26	0.12	0.15	1.668	0.106
gene7879	IRF7	interferon regulatory factor 7	7.534	2.91348	3.09615e-16	9.66821e-14	yes	up	7.11	33.36	30.37	6.27	20	1.34	1.73	2.12	1.46	1.13	19.422	1.556
gene3165	LOC110351392	uncharacterized LOC110351392	7.505	2.90778	0.0256359	1	yes	up	0.06	0.04	0.14	0.02	0.74	0	0	0	0	0.01	0.2	0.002
gene2980	SLC26A9	solute carrier family 26 member 9, transcript variant X1	7.492	2.90527	1.60236e-05	0.000263773	yes	up	0.89	8.5	8.14	0.51	1.76	0.13	0.07	0.2	0.4	0.62	3.96	0.284
gene14593	LMX1B	LIM homeobox transcription factor 1 beta, transcript variant X4	7.448	2.89694	0.0389738	1	yes	up	0.01	0.07	0.14	0.08	0.01	0	0.03	0	0	0	0.062	0.006
gene7470	GDPD2	glycerophosphodiester phosphodiesterase domain containing 2, transcript variant X3	7.407	2.88894	0.00774278	0.0351924	yes	up	0.07	0.44	0.92	0	0.56	0	0.02	0.02	0.06	0.03	0.398	0.026
gene21761	JCHAIN	joining chain of multimeric IgA and IgM	7.39	2.8856	6.78907e-24	4.95995e-21	yes	up	22.22	85.52	50.39	33.7	41.34	2.84	3.71	2.78	4.54	4.22	46.634	3.618
gene17611	BCL2A1	BCL2 related protein A1	7.366	2.88097	2.30511e-06	5.46961e-05	yes	up	0.99	3.49	11.62	1.52	2.97	0.11	0.06	0.32	0.55	0.39	4.118	0.286
gene12249	LOC101797243	uncharacterized LOC101797243, transcript variant X2	7.355	2.87865	0.00275298	0.0159027	yes	up	0.38	9.96	2.68	0.62	0.55	0.05	0.44	0.37	0.18	0.18	2.838	0.244
gene8995	MC2R	melanocortin 2 receptor	7.354	2.8785	0.0271525	0.0901251	yes	up	0.08	0.3	0.08	0.01	0.1	0	0	0.04	0	0	0.114	0.008
gene12072	STOML1	stomatin like 1, transcript variant X1	7.344	2.87657	3.55539e-09	2.33898e-07	yes	up	2.1	9.66	7.05	1.41	3.95	0.14	0.34	0.55	0.4	0.34	4.834	0.354
gene6376	LOC101796292	semaphorin-3A	7.257	2.85928	0.000219492	0.00221905	yes	up	0.22	4.07	5.61	0.24	0.58	0.17	0.11	0.13	0.3	0.02	2.144	0.146
gene21269	LOC101800729	guanylate-binding protein 1-like	7.248	2.85766	2.94187e-08	1.44297e-06	yes	up	109.1	169.85	44.34	30.92	63.3	2.64	7.15	10.17	10.12	7.4	83.502	7.496
gene20610	LOC101792676	keratin, type I cytoskeletal 15	7.182	2.84437	4.38066e-05	0.000597327	yes	up	2.17	1.39	7.13	0.44	3.09	0.04	0.62	0.23	0.11	0.11	2.844	0.222
gene19472	LOC101802513	rho GTPase-activating protein 8-like, transcript variant X3	7.178	2.84351	0.000315518	0.00290624	yes	up	0.37	1.25	1.16	0.27	0.38	0.04	0.03	0.08	0	0.13	0.686	0.056
gene18010	LOC101794893	P2Y purinoceptor 2-like	7.112	2.83019	0.0454317	1	yes	up	0.02	0.14	0.07	0.02	0.13	0	0	0	0	0.02	0.076	0.004
gene1700	LOC106019274	uncharacterized LOC106019274, transcript variant X1	7.076	2.82284	0.0158738	0.0604346	yes	up	0.09	0.6	0.59	0.07	0.03	0.06	0.03	0	0	0.05	0.276	0.028
gene21636	LOC110354732	uncharacterized LOC110354732	7.039	2.81544	0.0465493	1	yes	up	0.03	0.09	0.25	0.03	0.19	0	0.03	0	0	0	0.118	0.006
gene14972	TPH2	tryptophan hydroxylase 2	7.03	2.81354	0.0249034	0.0845309	yes	up	0.01	0.1	0.14	0.34	0.34	0	0	0.15	0	0.01	0.186	0.032
gene5266	KIAA0895L	KIAA0895 like	6.995	2.80624	0.00430222	0.0224339	yes	up	0.08	0.16	0.38	0.26	0.27	0.09	0	0.01	0.04	0	0.23	0.028
gene19296	LOC110354342	uncharacterized LOC110354342	6.909	2.78846	0.0287814	0.0939814	yes	up	0	0.17	0.1	0.1	0.18	0.02	0	0	0.03	0	0.11	0.01
gene6378	SEMA3E	semaphorin 3E, transcript variant X1	6.908	2.78832	0.00353968	0.0193977	yes	up	0.05	0.11	0.63	0.06	0.1	0	0.04	0.02	0	0.01	0.19	0.014
gene2674	PMAIP1	phorbol-12-myristate-13-acetate-induced protein 1	6.9	2.78664	0.0201769	0.0723898	yes	up	0	12.88	8.16	1.91	3.45	0	0.44	0.39	0	1	5.28	0.366
gene11359	LOC101805073	heat shock protein 30-like	6.895	2.78548	0.000526488	0.00434606	yes	up	191.9	276.87	429.36	14.43	771.36	28.12	8.01	25.58	12.76	52.46	336.784	25.386
gene12427	TNFSF13B	TNF superfamily member 13b	6.878	2.78205	0.000322978	0.00295729	yes	up	0.38	1.36	3.4	0.06	0.7	0.06	0	0.1	0.23	0.05	1.18	0.088
gene78	LYZ	lysozyme	6.834	2.77265	3.4189e-09	2.2599e-07	yes	up	270.7	112.17	487.72	284.11	67.11	10.31	14.37	21.19	34.14	21.76	244.362	20.354
gene12073	PML	promyelocytic leukemia	6.824	2.77057	1.46563e-11	2.0143e-09	yes	up	5.32	20.52	17.7	3.58	9.28	0.75	0.61	1.1	1.29	0.71	11.28	0.892
gene8408	LOC101798440	glycerol-3-phosphate dehydrogenase [NAD(+)], cytoplasmic-like	6.799	2.7653	1.22277e-09	9.48231e-08	yes	up	13.65	93.33	83.8	12.71	28.34	5.5	3.08	3.36	3.01	2.6	46.366	3.51
gene12944	LOC101801148	cilia- and flagella-associated protein 91, transcript variant X1	6.776	2.76044	0.0205165	0.073308	yes	up	0.02	0.06	0.07	0.04	0.08	0	0	0.01	0.01	0	0.054	0.004
gene3851	LOC101791902	natural killer cells antigen CD94-like, transcript variant X1	6.763	2.75757	0.0011118	0.00795099	yes	up	0.04	0.53	1.13	0.13	0.16	0	0.02	0.04	0.06	0.03	0.398	0.03
gene4968	TSHR	thyroid stimulating hormone receptor, transcript variant X1	6.728	2.75021	0.00149499	0.00996734	yes	up	0.02	0.15	0.11	0.01	0.11	0.01	0.01	0	0	0.01	0.08	0.006
gene7850	TOX3	TOX high mobility group box family member 3, transcript variant X1	6.709	2.74607	0.00139278	0.00944924	yes	up	0.09	0.76	0.62	0.15	0.52	0.13	0	0.02	0	0.08	0.428	0.046
gene11969	TRPA1	transient receptor potential cation channel subfamily A member 1	6.705	2.74526	8.09611e-06	0.000154371	yes	up	0.34	2.1	1.62	0.17	0.59	0.11	0.09	0.09	0.07	0.03	0.964	0.078
gene13761	LOC106018196	uncharacterized LOC106018196	6.703	2.74482	0.0435292	1	yes	up	0.03	0.13	0.23	0.06	0.14	0	0	0	0.03	0	0.118	0.006
gene11605	LOC101803839	endochitinase A-like	6.694	2.74286	2.80965e-16	9.1533e-14	yes	up	25.39	93.46	62.6	16.61	50.96	4.75	4.57	3.35	4.54	4.15	49.804	4.272
gene21092	LOC101797812	guanylate-binding protein 1-like	6.687	2.74132	1.27981e-06	3.39028e-05	yes	up	145.55	231.28	132.35	57.37	127.48	2.56	4.46	15.8	24.25	17.98	138.806	13.01
gene18116	LOC106019563	hyaluronan and proteoglycan link protein 3	6.68	2.7399	0.00468351	0.0239719	yes	up	0.2	0.71	5.69	0.93	1.41	0	0.11	0.1	0.1	0.35	1.788	0.132
gene16633	UNC13C	unc-13 homolog C, transcript variant X1	6.677	2.73913	0.0253419	0.0856307	yes	up	0.01	0.14	0.07	0.01	0.03	0.01	0.01	0.01	0	0	0.052	0.006
gene17543	COL6A6	collagen type VI alpha 6 chain, transcript variant X2	6.673	2.73825	4.35593e-08	2.00214e-06	yes	up	0.75	2.06	8.85	1.56	1.83	0.09	0.3	0.27	0.35	0.15	3.01	0.232
gene19496	LOC101790054	carbohydrate sulfotransferase 9-like, transcript variant X2	6.651	2.7336	0.0467757	1	yes	up	0.05	0.04	0.05	0.01	0.02	0	0	0.01	0	0	0.034	0.002
gene18835	LOC101794331	T-lymphocyte activation antigen CD86-like	6.562	2.71407	2.99332e-06	6.83042e-05	yes	up	0.13	1.11	2.05	0.56	0.85	0.14	0.08	0.07	0.09	0.06	0.94	0.088
gene2435	CCR10	C-C motif chemokine receptor 10	6.52	2.70484	0.0488415	1	yes	up	0.13	0.13	0.2	0.03	0.07	0	0	0	0.03	0	0.112	0.006
gene21169	CHRNA9	cholinergic receptor nicotinic alpha 9 subunit, transcript variant X4	6.511	2.70286	0.000810773	0.00617014	yes	up	0.11	0.19	0.81	0.39	0.32	0.21	0.01	0.02	0.29	0.26	0.364	0.158
gene21301	LOC101789696	cell surface glycoprotein CD200 receptor 1-A	6.462	2.692	4.40456e-05	0.00059817	yes	up	1.16	8.67	25.08	1.47	4.64	0.26	0.33	0.49	0.7	1.28	8.204	0.612
gene3531	DLGAP2	DLG associated protein 2, transcript variant X1	6.452	2.68971	6.38076e-08	2.78526e-06	yes	up	1.01	3.64	5.65	1.26	3.75	0.6	0.2	0.22	0.5	0.47	3.062	0.398
gene12138	LOC106017679	uncharacterized LOC106017679	6.333	2.66299	1.04056e-09	8.25371e-08	yes	up	9.45	7.96	16.99	20.01	40.44	1.34	2.27	2.22	1.14	1.87	18.97	1.768
gene20490	RGS20	regulator of G protein signaling 20	6.328	2.66184	0.00731763	0.033601	yes	up	0.07	3.07	0.67	0.3	0.2	0.13	0	0.08	0.07	0.09	0.862	0.074
gene12070	LOC101797242	immunoglobulin superfamily containing leucine-rich repeat protein, transcript variant X1	6.273	2.64919	3.95608e-12	6.46051e-10	yes	up	18.09	93.79	63.48	12.37	34.27	2.47	1.94	4.8	1.99	2.04	44.4	2.648
gene18195	LOC101797622	C-type lectin domain family 2 member B-like, transcript variant X1	6.239	2.64126	0.00830228	0.0371438	yes	up	0.42	0.51	0.84	0.74	0.64	0	0.1	0	0	0.15	0.63	0.05
gene15862	LOC101794086	avidin-like	6.226	2.63822	0.00317558	0.0178182	yes	up	10.33	4.12	16.17	4.47	7.9	0.75	0	0	1.2	1.61	8.598	0.712
gene310	DNAJC12	DnaJ heat shock protein family (Hsp40) member C12, transcript variant X1	6.212	2.63498	8.04189e-06	0.00015376	yes	up	5.25	66.19	14.35	4.5	10.59	0.83	1.88	2.02	2.73	1.54	20.176	1.8
gene296	STOX1	storkhead box 1, transcript variant X1	6.18	2.62762	0.002774	0.0159975	yes	up	0.7	13.33	5.95	1.29	7.9	0.02	0.48	0.34	0.87	0.81	5.834	0.504
gene3348	LOC101791638	kinesin-like protein KIF20A	6.165	2.62413	0.0382736	0.11557	yes	up	0.04	0.08	0.37	0.07	0.12	0	0	0	0.06	0	0.136	0.012
gene9745	LOC106016925	uncharacterized LOC106016925, transcript variant X1	6.15	2.62054	9.85791e-05	0.00118142	yes	up	0.24	0.18	1.03	0.36	1.42	0.07	0.01	0.04	0.1	0.07	0.646	0.058
gene19678	LOC101795494	keratin, type I cytoskeletal 13	6.086	2.60553	0.0283548	0.093092	yes	up	0.08	0.08	0.14	0.08	0.08	0	0.02	0.02	0	0	0.092	0.008
gene10322	LOC101796809	probable E3 ubiquitin-protein ligase HERC3, transcript variant X1	6.084	2.60497	1.44057e-20	6.89536e-18	yes	up	17.74	51	39.9	17.01	35.73	2.65	3.43	2	3.72	3.85	32.276	3.13
gene10402	KCNJ5	potassium voltage-gated channel subfamily J member 5, transcript variant X1	6.006	2.5864	0.00905163	0.0397487	yes	up	0.1	1.67	2.9	0.08	1.55	0.05	0	0.35	0.04	0.02	1.26	0.092
gene17336	LOC101792733	CD209 antigen-like protein C	6.002	2.58543	0.000577223	0.00467623	yes	up	0.31	0.85	1.76	0.57	0.63	0.03	0.03	0	0.28	0.03	0.824	0.074
gene11751	CALCB	calcitonin related polypeptide beta, transcript variant X1	6	2.58485	0.0183121	0.0672993	yes	up	0.19	2.06	2.3	0.23	2.1	0	0.07	0.45	0	0	1.376	0.104
gene8151	ADAM8	ADAM metallopeptidase domain 8, transcript variant X1	5.953	2.57372	0.000405708	0.0035419	yes	up	0.65	2.97	4.29	0.35	0.82	0	0.1	0.1	0.17	0.42	1.816	0.158
gene16326	LOC101797616	receptor-interacting serine/threonine-protein kinase 2-like, transcript variant X1	5.918	2.56523	2.35577e-09	1.66839e-07	yes	up	3.51	15.72	35.91	9.22	9.31	0.55	1.42	1.62	1.33	1.81	14.734	1.346
gene2722	LOC101798971	transmembrane protein 182-like	5.918	2.56511	0.00224682	0.013679	yes	up	0.34	1.57	0.78	0.08	0.52	0	0.14	0.11	0.03	0.03	0.658	0.062
gene1268	NMI	N-myc and STAT interactor, transcript variant X2	5.899	2.56056	1.07879e-22	6.23947e-20	yes	up	101.26	253.01	213.18	67.13	174.42	14.75	18.36	13.65	14.57	14.9	161.8	15.246
gene2052	LAMP5	lysosomal associated membrane protein family member 5	5.899	2.56053	7.00667e-08	2.9743e-06	yes	up	10.68	11.63	25.09	4.41	12.91	0.63	1.13	0.96	2.94	0.41	12.944	1.214
gene11904	LOC101800699	Ig lambda chain C region-like	5.898	2.56032	2.74889e-07	9.21675e-06	yes	up	28.48	153.58	33.52	44.47	47.65	2.85	3.28	5.29	11.47	6.12	61.54	5.802
gene19479	RUNX2	runt related transcription factor 2, transcript variant X1	5.897	2.56001	2.47783e-05	0.000373856	yes	up	0.26	1.62	0.99	0.25	0.44	0.04	0.02	0.01	0.07	0.14	0.712	0.056
gene19723	LGALS3	galectin 3	5.891	2.55862	0.000515792	0.00427701	yes	up	4.91	20.77	97.19	17.97	6.17	0.23	1.66	1.7	6.9	1.5	29.402	2.398
gene7184	RILPL2	Rab interacting lysosomal protein like 2	5.885	2.55713	3.26923e-10	3.21845e-08	yes	up	34.1	84.57	38.48	8.84	50.27	3.02	5.21	5.73	3.16	4.09	43.252	4.242
gene5197	ADGRG2	adhesion G protein-coupled receptor G2, transcript variant X1	5.883	2.55645	0.00258447	0.015182	yes	up	0.04	0.45	1.14	0.03	0.2	0.01	0.02	0.02	0.07	0.04	0.372	0.032
gene6451	ADAD1	adenosine deaminase domain containing 1, transcript variant X1	5.883	2.55645	0.0168779	0.0632764	yes	up	0.03	0.06	0.09	0.05	0.05	0.01	0	0	0	0.02	0.056	0.006
gene1560	RGS1	regulator of G protein signaling 1	5.844	2.54708	7.60733e-06	0.000146663	yes	up	1.2	9.65	13.96	2.99	4.74	0.79	0.32	0.31	1.08	0.35	6.508	0.57
gene10352	SAMD7	sterile alpha motif domain containing 7	5.831	2.5438	0.00723914	0.0333178	yes	up	0.37	0.78	0.28	0.02	1.15	0.02	0.16	0	0.03	0.07	0.52	0.056
gene21904	LOC101799224	heat shock protein 30C-like	5.807	2.5379	4.61821e-05	0.000621176	yes	up	340.49	493.16	687.36	38.24	1238.73	53.05	14.94	45.48	26.1	95.62	559.596	47.038
gene17079	EPHX4	epoxide hydrolase 4	5.797	2.5352	0.00447348	0.0230756	yes	up	0.35	1.23	2.77	0.21	0.4	0	0.04	0.14	0.23	0	0.992	0.082
gene2981	RAB7B	RAB7B, member RAS oncogene family	5.779	2.53083	1.20022e-05	0.000210438	yes	up	8.54	33.87	15.91	2.34	8.11	0.27	1.45	1.49	1.39	1.88	13.754	1.296
gene16037	LOC106018931	uncharacterized LOC106018931	5.767	2.52772	0.0265307	0.0886244	yes	up	0.1	1.67	1.33	0.03	0.11	0	0	0.11	0.13	0.04	0.648	0.056
gene15632	LOC101801402	uncharacterized LOC101801402, transcript variant X1	5.76	2.52595	1.34931e-06	3.54729e-05	yes	up	1.59	3.67	9.73	4.09	9.72	0.15	0.33	0.66	1.03	0.54	5.76	0.542
gene7919	PIK3C2G	phosphatidylinositol-4-phosphate 3-kinase catalytic subunit type 2 gamma	5.742	2.52145	0.000872677	0.00653731	yes	up	0.04	0.13	0.16	21.76	6.78	0.02	6.45	1.51	4.82	0	5.774	2.56
gene14669	TSKU	tsukushi, small leucine rich proteoglycan	5.726	2.51755	8.41603e-14	1.79728e-11	yes	up	54.21	238.88	109.66	64.85	81.94	9.32	11.69	8.64	14.86	9.75	109.908	10.852
gene2976	BCL2L15	BCL2 like 15	5.697	2.51018	7.19274e-06	0.00013964	yes	up	26.39	41.31	39.85	13.15	27.1	0.23	1.43	4.13	2.39	11.78	29.56	3.992
gene3243	MYO15B	myosin XVB	5.669	2.50316	0.0026019	0.015265	yes	up	0.02	0.31	0.64	0.07	0.06	0	0.03	0.04	0.01	0.01	0.22	0.018
gene13888	GRIK4	glutamate ionotropic receptor kainate type subunit 4	5.666	2.50229	1.39342e-06	3.65635e-05	yes	up	3.74	6.97	24.74	5.68	18.62	1.19	1.21	0.3	1.93	0.57	11.95	1.04
gene6746	LOC101800424	C-C motif chemokine 3	5.639	2.49535	0.00101446	0.00738036	yes	up	1.23	17.13	25.53	3.01	9.92	0.32	0	1.23	1.81	1.45	11.364	0.962
gene21020	LOC110354619	uncharacterized LOC110354619, transcript variant X1	5.627	2.49236	1.12267e-06	3.04966e-05	yes	up	0.7	9.15	5.11	0.95	2.44	0.16	0.88	0.27	0.5	0.23	3.67	0.408
gene20804	LOC106020332	uncharacterized LOC106020332, transcript variant X1	5.614	2.48901	0.00961499	0.041617	yes	up	0	2.4	13.56	3.44	1.46	0.38	0.59	0	0.23	0.66	4.172	0.372
gene18452	HELZ2	helicase with zinc finger 2, transcript variant X2	5.613	2.48876	8.04626e-15	1.89305e-12	yes	up	5.61	21.9	27.47	7.18	8.94	1.24	1.2	1.34	1.51	1.62	14.22	1.382
gene88	ZC3H12D	zinc finger CCCH-type containing 12D	5.581	2.48052	0.00526925	0.0264052	yes	up	0.15	0.22	0.39	0.06	0.22	0.02	0	0	0.1	0	0.208	0.024
gene8927	LOC106016640	uncharacterized LOC106016640	5.581	2.48061	0.00176016	0.0113159	yes	up	4.2	1.89	5.6	5.1	5.33	10.74	18.99	0.03	12.44	0.02	4.424	8.444
gene3941	RASGEF1B	RasGEF domain family member 1B, transcript variant X1	5.56	2.47502	1.7385e-07	6.4181e-06	yes	up	1.51	8.23	17.97	3.58	7.56	0.46	0.6	0.99	0.4	1.22	7.77	0.734
gene14435	CCDC160	coiled-coil domain containing 160	5.544	2.47101	0.0424347	0.12406	yes	up	0.07	0.07	0.04	0.11	0.12	0.03	0.03	0	0	0	0.082	0.012
gene11716	SFRP2	secreted frizzled related protein 2	5.54	2.46992	0.00372285	0.0201425	yes	up	0.23	5.01	3.45	0.49	0.64	0.24	0.03	0.48	0.1	0.03	1.964	0.176
gene16486	LOC110353866	interferon-induced, double-stranded RNA-activated protein kinase-like	5.531	2.46761	3.05796e-11	4.00448e-09	yes	up	7.52	30.93	28.27	8.18	18.49	1.62	2.78	1.08	1.81	1.58	18.678	1.774
gene17061	LOC110353960	uncharacterized LOC110353960	5.531	2.4675	0.0279051	0.0920749	yes	up	0.04	0.12	0.06	0.03	0.08	0	0.01	0.02	0	0	0.066	0.006
gene11700	EDA2R	ectodysplasin A2 receptor	5.51	2.46203	9.02364e-05	0.00109491	yes	up	0.63	5.08	12.34	1.72	9.1	0.08	0.41	0.58	0.75	0.94	5.774	0.552
gene15242	B3GNT5	UDP-GlcNAc:betaGal beta-1,3-N-acetylglucosaminyltransferase 5, transcript variant X7	5.497	2.45858	2.33402e-07	8.05935e-06	yes	up	0.98	4.07	9.22	1.85	2.64	0.25	0.44	0.35	0.67	0.17	3.752	0.376
gene6338	LOC110351950	uncharacterized LOC110351950	5.464	2.45003	1.55019e-05	0.000258322	yes	up	0.57	1.85	4.6	0.69	2.51	0.19	0.39	0.17	0.26	0.01	2.044	0.204
gene16984	SERPINE2	serpin family E member 2, transcript variant X1	5.444	2.44459	1.9081e-06	4.74665e-05	yes	up	51.18	565.2	601.49	53.53	177.44	24.48	35.91	25.12	22.23	30.77	289.768	27.702
gene12315	LOC101795149	E3 ubiquitin-protein ligase HECTD3	5.428	2.44031	2.54804e-09	1.75967e-07	yes	up	2.54	7.35	7.36	1.95	3.66	0.35	0.16	0.49	0.74	0.57	4.572	0.462
gene16201	ZNFX1	zinc finger NFX1-type containing 1	5.417	2.43736	2.83547e-16	9.1533e-14	yes	up	23.26	87.77	61.22	32.39	53.2	4.53	4.75	3.32	7.26	7.39	51.568	5.45
gene6754	LOC101801315	myeloperoxidase, transcript variant X2	5.414	2.43665	0.0367243	0.112309	yes	up	0.04	0.09	0.11	0	0.08	0	0	0.02	0.01	0	0.064	0.006
gene4929	FLVCR2	feline leukemia virus subgroup C cellular receptor family member 2, transcript variant X1	5.406	2.43458	1.72705e-10	1.80249e-08	yes	up	14.61	69.92	36.91	10.88	38.89	4	3.17	2.6	3.33	4.67	34.242	3.554
gene19256	LOC101801362	guanylate-binding protein 2-like	5.385	2.42884	6.88155e-08	2.93015e-06	yes	up	21.05	36	15.97	26	47.18	0.83	2.88	4.6	2.37	4.81	29.24	3.098
gene14579	ETV7	ETS variant 7, transcript variant X1	5.372	2.42543	7.14935e-09	4.39116e-07	yes	up	2.1	12.5	9.09	2.46	4.37	0.37	0.46	0.45	0.89	0.9	6.104	0.614
gene12306	LOC106017723	uncharacterized LOC106017723	5.369	2.4246	0.0256344	0.0864926	yes	up	0.07	0.08	0.08	0.04	0.04	0	0	0	0.03	0	0.062	0.006
gene20459	LOC106020235	uncharacterized LOC106020235	5.346	2.41849	0.000213606	0.00217221	yes	up	0.39	1.07	0.8	3.1	0.68	0.14	0.31	0.04	0.16	0.08	1.208	0.146
gene22106	LOC101798417	complement C1q subcomponent subunit A	5.33	2.41418	0.0201011	0.0721923	yes	up	79.83	276.34	197.87	84.86	161.57	16.45	9.78	0	23.61	35.73	160.094	17.114
gene12037	DRAXIN	dorsal inhibitory axon guidance protein, transcript variant X2	5.326	2.41295	0.0414827	0.122365	yes	up	2.04	31.6	7.21	1.46	0.51	0	0.49	1.3	1.14	1.43	8.564	0.872
gene2181	TFPI2	tissue factor pathway inhibitor 2	5.326	2.41303	4.08964e-09	2.61605e-07	yes	up	90.2	202.14	418.03	40.49	94.67	12.5	13.55	20.45	17.38	18.24	169.106	16.424
gene15832	FRK	fyn related Src family tyrosine kinase	5.315	2.41002	8.67217e-07	2.4567e-05	yes	up	1	8.36	10.28	1.7	7.53	0.27	0.85	0.63	0.42	0.67	5.774	0.568
gene18456	LOC101801548	uncharacterized LOC101801548	5.312	2.40913	0.000436436	0.00374887	yes	up	0.66	9.59	2.17	0.82	2.69	0.08	0.52	0.44	0.21	0.53	3.186	0.356
gene21753	LOC110354750	uncharacterized LOC110354750	5.311	2.40896	0.00675225	0.031727	yes	up	16.23	122.07	114.74	38.4	76.63	0	17.01	0	4.52	12.24	73.614	6.754
gene7121	LOC101791918	hippocampus abundant transcript-like protein 1	5.303	2.40668	3.60452e-09	2.36011e-07	yes	up	5.24	42.4	35.45	9.69	13.85	2.16	1.89	2.08	2.55	2.11	21.326	2.158
gene7065	TNIP2	TNFAIP3 interacting protein 2	5.301	2.40628	0.000295071	0.00276375	yes	up	1.88	44.37	23.47	1.97	4.73	0.77	1.92	1.46	1.54	1.89	15.284	1.516
gene174	ANKRD37	ankyrin repeat domain 37	5.29	2.40336	7.89257e-05	0.000975572	yes	up	1.89	1.26	6.39	4.82	8.24	0.58	0.15	0.29	1.08	0.33	4.52	0.486
gene4609	FABP2	fatty acid binding protein 2, transcript variant X1	5.266	2.3967	0.00151641	0.0100618	yes	up	1.3	3.78	5.6	2.58	15.52	0.33	0	1.15	0.83	0.51	5.756	0.564
gene21718	LOC101797137	Ig mu chain C region membrane-bound form-like	5.253	2.3932	2.74019e-06	6.36604e-05	yes	up	2.93	17.86	12.46	12.93	14.75	0.89	0.54	1.24	12.7	1.13	12.186	3.3
gene14325	P2RY13	purinergic receptor P2Y13	5.25	2.39223	8.34712e-07	2.37431e-05	yes	up	1.68	8.59	14	1.96	5.09	0.35	0.45	0.72	0.73	0.83	6.264	0.616
gene11357	DHX58	DExH-box helicase 58	5.246	2.39126	3.22681e-12	5.5298e-10	yes	up	25.91	83.45	35.9	25.78	40.44	3.6	3.15	4.19	7.61	5.29	42.296	4.768
gene6248	LOC106015665	uncharacterized LOC106015665	5.215	2.38277	0.000685271	0.00537415	yes	up	1.77	11.04	3.18	1.15	6.58	0.51	0.59	0	9.03	18.36	4.744	5.698
gene7688	LOC106016172	uncharacterized LOC106016172	5.191	2.37587	0.0102071	0.0436222	yes	up	0.02	0.1	0.12	0.02	0.04	0	0.01	0	0.02	0	0.06	0.006
gene1517	PIF1	PIF1 5'-to-3' DNA helicase	5.183	2.37392	0.0109808	0.0458695	yes	up	0.03	0.34	1.77	0.24	0.27	0	0.02	0.15	0.03	0.04	0.53	0.048
gene12888	CUNH10orf71	chromosome unknown C10orf71 homolog, transcript variant X2	5.18	2.37284	0.0135629	0.0538366	yes	up	0.03	0.1	0.13	0.03	0.05	0	0	0.02	0.01	0	0.068	0.006
gene4225	LOC101799097	programmed cell death 1 ligand 1	5.164	2.3684	3.84802e-08	1.81682e-06	yes	up	2.26	11.99	16.66	2.56	6.25	0.44	0.89	0.88	0.83	1.02	7.944	0.812
gene21808	LOC101796964	target of Nesh-SH3-like	5.156	2.36622	3.67506e-05	0.000520015	yes	up	1.65	4.25	11.09	1.36	3.06	0.15	0.27	0.79	0.56	0.3	4.282	0.414
gene11341	PARP9	poly(ADP-ribose) polymerase family member 9	5.122	2.35684	8.11976e-23	4.90045e-20	yes	up	29.47	79.2	56.38	26.74	58.26	5.97	6.61	4.09	6.38	5	50.01	5.61
gene16993	MOGAT1	monoacylglycerol O-acyltransferase 1	5.122	2.3567	0.0130292	0.0522818	yes	up	0.01	0.13	0.79	0.16	0.3	0.03	0.01	0.08	0	0.01	0.278	0.026
gene18447	ART5	ADP-ribosyltransferase 5	5.12	2.35625	1.82982e-05	0.000293978	yes	up	1.24	4.68	6.51	2.39	2.71	0.07	0.46	0.7	0.48	0.07	3.506	0.356
gene4689	LOC101799912	D(1)-like dopamine receptor	5.119	2.35598	0.000418748	0.00362061	yes	up	0.22	0.69	0.77	0.53	0.53	0	0.03	0.12	0.03	0.13	0.548	0.062
gene11957	LY96	lymphocyte antigen 96	5.118	2.35566	7.25052e-12	1.10598e-09	yes	up	6.47	29.02	40.67	10.45	21.89	2.1	2.58	2.24	2.1	2.15	21.7	2.234
gene6554	LOC101797413	uncharacterized protein KIAA0825-like	5.102	2.35109	0.034497	0.107097	yes	up	0.29	4.64	6.22	0.44	0.46	0	0.15	0	0.07	0	2.41	0.044
gene6598	PLAU	plasminogen activator, urokinase, transcript variant X1	5.102	2.35109	7.23175e-07	2.10449e-05	yes	up	0.84	9.96	9.08	3.95	4.15	0.6	0.33	0.68	0.79	0.56	5.596	0.592
gene10221	TNFRSF13B	TNF receptor superfamily member 13B, transcript variant X1	5.086	2.34655	0.0017231	0.0111352	yes	up	0.12	0.42	0.49	0.41	0.16	0	0.09	0.06	0.03	0.03	0.32	0.042
gene15108	GAS2L3	growth arrest specific 2 like 3, transcript variant X4	5.041	2.33372	3.45649e-06	7.71376e-05	yes	up	0.44	1.82	6.77	1.33	2.36	0.11	0.2	0.35	0.31	0.33	2.544	0.26
gene10085	LOC110352684	uncharacterized LOC110352684, transcript variant X2	5.029	2.33032	2.01608e-06	4.95313e-05	yes	up	1.85	8.36	2.52	1.35	2.25	0.2	0.21	0.41	0.56	0.56	3.266	0.388
gene15897	MUSTN1	musculoskeletal, embryonic nuclear protein 1	5.023	2.32869	5.52389e-06	0.000111611	yes	up	4.05	39.9	15.63	5.52	17.85	2.27	1.94	2.36	1.1	1.23	16.59	1.78
gene4477	HACD4	3-hydroxyacyl-CoA dehydratase 4	5.016	2.32649	4.84538e-06	0.000101446	yes	up	0.52	5.48	5.72	1	1.79	0.21	0.28	0.36	0.36	0.3	2.902	0.302
gene14740	SLCO4C1	solute carrier organic anion transporter family member 4C1	4.991	2.31946	0.0073425	0.0337041	yes	up	0.12	0.19	0.72	0.39	0.29	0.09	0	0.04	0.08	0.03	0.342	0.048
gene12627	GAS6	growth arrest specific 6	4.981	2.31635	4.26023e-10	3.99569e-08	yes	up	5.36	30.12	36.09	11.57	19.02	1.31	2.71	2.87	2.37	1.82	20.432	2.216
gene585	CIDEC	cell death inducing DFFA like effector c	4.979	2.31583	4.58903e-07	1.40309e-05	yes	up	13.42	51.62	31.42	5.81	23.14	4.46	3.08	1.24	2.71	2.28	25.082	2.754
gene8447	CD2	CD2 molecule, transcript variant X1	4.974	2.31442	6.80618e-08	2.91594e-06	yes	up	2.71	11.37	20.24	5.61	8.31	0.7	0.41	0.92	1.71	1.45	9.648	1.038
gene18230	LOC101804584	uncharacterized LOC101804584	4.969	2.31292	3.39834e-11	4.40864e-09	yes	up	3.35	13.19	13.39	4.94	9.31	0.83	0.86	0.62	1.63	0.99	8.836	0.986
gene9552	VCAM1	vascular cell adhesion molecule 1, transcript variant X1	4.951	2.30758	3.39128e-05	0.000488831	yes	up	6.52	89	70.22	8.56	14.8	2.36	3.7	5.8	2.46	4.19	37.82	3.702
gene16257	LOC106018988	uncharacterized LOC106018988, transcript variant X2	4.937	2.30349	0.00111862	0.00797809	yes	up	0.17	0.26	0.44	0.24	0.54	0.05	0.08	0.06	0	0	0.33	0.038
gene13812	SPECC1	sperm antigen with calponin homology and coiled-coil domains 1, transcript variant X2	4.927	2.30079	2.25966e-09	1.61682e-07	yes	up	0.6	2.17	6.37	1.76	2.82	0.16	0.24	0.24	0.46	0.34	2.744	0.288
gene9160	LOC101805457	E3 ubiquitin-protein ligase TRIM39-like	4.925	2.30001	6.37268e-09	3.93152e-07	yes	up	1.03	1.3	1.92	0.93	0.88	0.14	0.18	0.08	0.25	0.02	1.212	0.134
gene3429	PLBD1	phospholipase B domain containing 1	4.922	2.29926	2.1813e-12	3.88188e-10	yes	up	22.87	44.2	115.37	48.72	76.19	3.81	6.91	6.12	6.86	10.41	61.47	6.822
gene7641	C1S	complement C1s	4.903	2.29377	1.34761e-13	2.83427e-11	yes	up	343.85	393.07	262.79	270.74	376.72	21.83	63.58	25.48	51.95	46.93	329.434	41.954
gene19401	COL9A3	collagen type IX alpha 3 chain, transcript variant X1	4.872	2.28459	0.00798374	0.036028	yes	up	0.04	0.38	0.38	0.06	0.2	0	0.06	0.01	0.03	0.02	0.212	0.024
gene4224	LOC101798906	programmed cell death 1 ligand 2	4.862	2.2815	3.4447e-05	0.000494476	yes	up	0.34	0.71	2.66	1.3	0.87	0.11	0.07	0.16	0.21	0.11	1.176	0.132
gene21234	LOC101793441	triggering receptor expressed on myeloid cells 2	4.843	2.27591	0.00229219	0.0138882	yes	up	0.12	0.84	3.37	1.47	1.19	0.04	0.02	0.09	0.19	0.44	1.398	0.156
gene8960	LOC106016657	uncharacterized LOC106016657, transcript variant X2	4.839	2.27462	0.0411892	0.12182	yes	up	0.01	0.23	0.21	0.01	0.09	0	0.01	0.01	0.01	0.01	0.11	0.008
gene1903	LOC101791385	C-C motif chemokine 5-like	4.835	2.27348	2.36182e-08	1.2009e-06	yes	up	257.54	1470.07	2026.12	565.28	737.45	60.63	63.08	139.99	97.37	135.25	1011.29	99.264
gene11767	EVI2B	ecotropic viral integration site 2B, transcript variant X1	4.83	2.27212	5.96562e-08	2.62885e-06	yes	up	3.55	8.69	22.38	4.41	5.87	0.47	1.27	0.62	1.47	1.05	8.98	0.976
gene3942	PRKG2	protein kinase, cGMP-dependent, type II, transcript variant X1	4.805	2.26444	0.003369	0.0186687	yes	up	0.08	0.59	1.57	0.08	0.42	0.12	0.08	0	0.04	0.05	0.548	0.058
gene20604	CCR7	C-C motif chemokine receptor 7	4.802	2.26365	1.00292e-06	2.78202e-05	yes	up	1.76	3.55	6.89	1.9	2.82	0.31	0.13	0.21	0.96	0.32	3.384	0.386
gene3690	GPR34	G protein-coupled receptor 34	4.795	2.26154	1.03415e-08	5.99063e-07	yes	up	4.14	26.23	52.08	19.45	29.24	2.35	3.35	2.89	2.79	3.31	26.228	2.938
gene16551	LOC101792843	T-cell receptor alpha chain V region 2B4-like	4.78	2.25711	0.0444329	0.128174	yes	up	1.31	0.03	2.37	0.47	0.1	0.04	0.03	0	0.01	0.04	0.856	0.024
gene17139	LOC101796765	proteinase-activated receptor 3-like	4.776	2.25578	0.00063557	0.00507907	yes	up	0.36	4.24	4.64	1.81	2.88	0.25	0.08	0.08	0.31	0.89	2.786	0.322
gene19349	ENDOV	endonuclease V	4.764	2.25205	5.8974e-08	2.60706e-06	yes	up	39.84	51.97	23.08	9.5	22.86	1.86	1.55	2.33	1.54	1.69	29.45	1.794
gene18013	LOC101790941	ectonucleoside triphosphate diphosphohydrolase 2-like	4.747	2.24708	8.93707e-10	7.47322e-08	yes	up	1.63	4.25	10.28	3.07	4.25	0.35	0.57	0.3	0.74	0.76	4.696	0.544
gene313	LRRTM3	leucine rich repeat transmembrane neuronal 3, transcript variant X1	4.727	2.241	0.000244736	0.00241589	yes	up	0.45	3.5	1.91	0.43	1.42	0.3	0.09	0.04	0.24	0.2	1.542	0.174
gene8446	LOC101794304	uncharacterized LOC101794304, transcript variant X1	4.724	2.24012	1.02327e-10	1.1548e-08	yes	up	2.71	8.05	4.57	4.81	8.55	0.43	0.77	0.34	0.88	1.03	5.738	0.69
gene5961	LOC101802417	cytosolic 5'-nucleotidase 1B	4.72	2.23875	9.92671e-08	3.99375e-06	yes	up	17.87	77.25	88.3	13.08	34.77	2.75	4.44	7.14	5.48	5.55	46.254	5.072
gene5007	CREB3L1	cAMP responsive element binding protein 3 like 1	4.699	2.23239	2.54665e-05	0.000382576	yes	up	2.57	12.97	29.74	2.88	5.4	0.58	0.77	2.07	1.17	1.06	10.712	1.13
gene3480	RNF135	ring finger protein 135	4.693	2.23057	6.6843e-15	1.65687e-12	yes	up	41.69	119.62	113.46	40.44	70.26	4.85	10.1	9.33	9.37	11.92	77.094	9.114
gene15378	PLD4	phospholipase D family member 4, transcript variant X1	4.686	2.22844	9.5702e-11	1.08888e-08	yes	up	1.47	3.56	5.19	1.6	2.24	0.35	0.32	0.49	0.33	0.15	2.812	0.328
gene15925	LOC101802876	sialoadhesin-like	4.681	2.22689	9.12356e-07	2.55847e-05	yes	up	1.55	5.59	8.34	3.1	4.61	0.34	0.81	0.45	0.55	0.66	4.638	0.562
gene13548	IRF4	interferon regulatory factor 4	4.672	2.22408	3.04534e-06	6.9299e-05	yes	up	0.57	1.7	1.56	0.61	1.22	0.05	0.09	0.12	0.31	0.08	1.132	0.13
gene16420	LOC106019045	uncharacterized LOC106019045, transcript variant X2	4.67	2.2233	0.0024256	0.014463	yes	up	0.04	0.13	0.18	0.06	0.08	0.02	0	0.02	0.02	0	0.098	0.012
gene2653	STAT1	signal transducer and activator of transcription 1, transcript variant X1	4.669	2.223	9.06719e-34	1.39846e-30	yes	up	149.79	239.12	307.28	106.19	207.02	26.39	28.41	18.94	24.06	23.63	201.88	24.286
gene7370	WNT7A	Wnt family member 7A	4.663	2.22117	9.35181e-06	0.000172853	yes	up	0.91	6.35	6.18	0.87	2.68	0.26	0.47	0.36	0.62	0.3	3.398	0.402
gene19901	DRAM1	DNA damage regulated autophagy modulator 1	4.655	2.21886	3.80109e-12	6.28131e-10	yes	up	48.17	168.42	169.06	43.44	96.41	7.74	14.02	13.36	11.06	15.77	105.1	12.39
gene3309	SPDYA	speedy/RINGO cell cycle regulator family member A, transcript variant X3	4.637	2.21324	0.0304382	0.0978265	yes	up	0	0.06	3.16	0.71	3.95	0.3	0.01	0	0.08	0.12	1.576	0.102
gene8064	SNX22	sorting nexin 22	4.631	2.21133	0.0106215	0.0448684	yes	up	0.58	1.16	2.37	0.89	0.42	0.23	0	0.2	0.18	0	1.084	0.122
gene110	DEPDC1B	DEP domain containing 1B	4.613	2.20578	1.35038e-05	0.000233143	yes	up	0.39	0.38	2.87	0.8	0.98	0.06	0.09	0.12	0.21	0.19	1.084	0.134
gene1905	LOC101791569	C-C motif chemokine 4-like	4.609	2.20435	0.000447782	0.0038321	yes	up	17.33	277.15	956.53	135.4	385.52	22.18	10.97	24.56	51.96	55.78	354.386	33.09
gene5656	CENPF	centromere protein F, transcript variant X1	4.602	2.20211	0.0019368	0.0122037	yes	up	0.18	0.24	3.83	0.38	0.51	0.03	0.05	0.21	0.1	0.1	1.028	0.098
gene17240	RAB36	RAB36, member RAS oncogene family, transcript variant X2	4.588	2.19788	4.55185e-05	0.000613439	yes	up	0.22	0.49	1.04	0.29	0.53	0.05	0	0.11	0.06	0.09	0.514	0.062
gene14302	TM4SF4	transmembrane 4 L six family member 4	4.586	2.19712	1.28331e-09	9.89648e-08	yes	up	1470.32	1719.25	1508.48	1154.99	4107.73	146.99	218.97	276.12	237.27	341.17	1992.15	244.104
gene16317	LOC101796117	leukotriene B4 receptor 1-like	4.575	2.19367	9.98862e-07	2.7786e-05	yes	up	0.92	4.02	11.72	2.26	4.4	0.52	0.51	0.62	0.59	0.39	4.664	0.526
gene8188	TGM4	transglutaminase 4, transcript variant X1	4.563	2.18998	0.00333584	0.0185271	yes	up	2.64	14.98	2.53	1.17	1.08	0.12	0.13	0.75	0.51	1.24	4.48	0.55
gene17127	LNP1	leukemia NUP98 fusion partner 1	4.562	2.18957	0.0187659	0.0685681	yes	up	0.12	0.63	1.52	0.07	1.15	0.09	0.03	0.03	0	0.14	0.698	0.058
gene6954	LOC101791980	lymphocyte antigen 6E-like	4.559	2.18869	1.92046e-18	7.61656e-16	yes	up	536.54	752.48	867.75	505.39	932.62	33	50.9	70.28	62.94	103.9	718.956	64.204
gene8680	LOC101805198	F-box only protein 21-like, transcript variant X1	4.559	2.18872	0.000387268	0.00341746	yes	up	6.44	4.11	14.48	31.09	29.31	4.06	1.13	3.65	0.97	0.97	17.086	2.156
gene3797	EPHA2	EPH receptor A2	4.554	2.18711	0.000106168	0.00124997	yes	up	7.52	22.23	22.05	1.45	14.41	0.5	0.78	1.58	1.69	3.24	13.532	1.558
gene13100	LOC101799799	uncharacterized LOC101799799, transcript variant X3	4.545	2.18416	0.000490828	0.00411059	yes	up	0.16	0.37	0.87	0.24	0.26	0	0.04	0.04	0.06	0.1	0.38	0.048
gene12172	TC2N	tandem C2 domains, nuclear, transcript variant X3	4.537	2.18188	0.000120266	0.00137968	yes	up	0.49	8.33	2.26	0.98	2.17	0.15	0.54	0.32	0.27	0.4	2.846	0.336
gene14812	TNFRSF9	TNF receptor superfamily member 9, transcript variant X1	4.53	2.17944	1.74131e-06	4.39476e-05	yes	up	1.75	8.94	5.76	2.32	2.54	0.28	0.54	0.23	1.01	0.66	4.262	0.544
gene7564	SEMA3C	semaphorin 3C, transcript variant X2	4.526	2.17818	3.23255e-05	0.000470345	yes	up	0.99	6.97	7.63	0.57	2.05	0.36	0.4	0.54	0.44	0.35	3.642	0.418
gene18308	LOC101805088	uncharacterized LOC101805088, transcript variant X2	4.52	2.17634	0.0116397	0.0479889	yes	up	1.05	0.21	0.32	0.72	1.18	0.13	0.17	0.11	0	0.06	0.696	0.094
gene1054	NCF2	neutrophil cytosolic factor 2, transcript variant X1	4.517	2.1753	1.61983e-06	4.1485e-05	yes	up	5.13	20.49	35.73	5.94	11.54	1.12	0.94	2.92	1.46	2.48	15.766	1.784
gene2071	LOC110354517	-	4.495	2.16826	0.000209645	0.00214291	yes	up	0.39	1.03	1.24	0.62	0.33	0.04	0.06	0.24	0.05	0.04	0.722	0.086
gene18843	LOC101795736	mas-related G-protein coupled receptor member H-like, transcript variant X2	4.477	2.16249	0.00554039	0.0274265	yes	up	1.03	7.84	1.37	0.45	0.61	0.05	0.42	0.12	0.36	0.48	2.26	0.286
gene4360	LOC101792364	torsin-1A-like, transcript variant X1	4.443	2.15154	1.08859e-08	6.19294e-07	yes	up	34.92	88.2	32.71	12.02	38.2	5.52	6.35	4.74	5.39	4.63	41.21	5.326
gene21131	LOC110354642	uncharacterized LOC110354642, transcript variant X2	4.442	2.15136	0.0309047	0.0989819	yes	up	89.55	184.14	15.03	47.2	97.62	0	0	0	19.42	0.28	86.708	3.94
gene7539	ROS1	ROS proto-oncogene 1, receptor tyrosine kinase, transcript variant X3	4.431	2.14761	0.00382867	0.0205355	yes	up	0.06	0.22	0.99	0.06	0.09	0.02	0.02	0.05	0.04	0.03	0.284	0.032
gene7500	LOC101800429	C-C chemokine receptor type 5, transcript variant X1	4.42	2.14414	1.59537e-08	8.71864e-07	yes	up	3.5	18.76	35.28	10.34	14.99	1.42	1.76	2.33	2.71	1.81	16.574	2.006
gene15559	FOXI1	forkhead box I1, transcript variant X3	4.411	2.14108	0.000531123	0.00437278	yes	up	0.23	1.36	4.72	0.7	0.57	0.07	0.05	0.11	0.18	0.1	1.516	0.102
gene6518	LOC101804439	butyrophilin subfamily 1 member A1	4.411	2.14102	0.00103053	0.00747376	yes	up	0.17	1.78	1.38	0.29	0.7	0.1	0.15	0.06	0.11	0.1	0.864	0.104
gene20975	LIX1	limb and CNS expressed 1	4.401	2.13793	0.0313136	0.0999228	yes	up	0	1	0.71	0.12	0.12	0.14	0.02	0.06	0.1	0.07	0.39	0.078
gene19082	PHYKPL	5-phosphohydroxy-L-lysine phospho-lyase	4.375	2.12933	3.91331e-11	4.93825e-09	yes	up	6.33	8.16	19.31	4.82	11.33	1.1	1.68	0.49	1.25	0.73	9.99	1.05
gene4774	MOV10	Mov10 RISC complex RNA helicase	4.357	2.12325	6.42761e-21	3.3045e-18	yes	up	50.66	76.21	53.82	33.88	57.54	6.16	8.08	5.74	9.38	9.24	54.422	7.72
gene14508	LOC110353500	uncharacterized LOC110353500, transcript variant X2	4.353	2.12186	0.0033714	0.0186745	yes	up	0.4	1.63	1.28	0.08	0.21	0.06	0.09	0.06	0.07	0.21	0.72	0.098
gene6071	LOC110351888	uncharacterized LOC110351888, transcript variant X2	4.332	2.11517	0.0125304	0.0507794	yes	up	0.11	0.46	0.64	0.08	0.2	0.08	0	0.03	0.09	0.01	0.298	0.042
gene18271	PI15	peptidase inhibitor 15	4.328	2.11378	0.0133629	0.0532712	yes	up	0.24	10.18	4.75	0.65	1.18	0.24	0.21	0.7	0.58	0.29	3.4	0.404
gene16222	LOC101795022	signal transducer and activator of transcription 1-like	4.314	2.10895	1.17043e-21	6.49872e-19	yes	up	160.9	330.44	478.44	170.18	338.1	39.33	48.93	24.39	40.34	41	295.612	38.798
gene19685	LOC101796911	aldehyde dehydrogenase family 3 member B1	4.293	2.10187	7.43488e-08	3.13689e-06	yes	up	2.48	5.42	15.82	2.79	7.97	0.62	1.03	1.01	0.55	1.16	6.896	0.874
gene16644	TFPI	tissue factor pathway inhibitor, transcript variant X2	4.273	2.09519	3.40694e-09	2.2599e-07	yes	up	13.08	65.97	93.72	21.7	35.07	5.38	7.24	5.54	4.8	5.26	45.908	5.644
gene10889	LOC101799374	cytochrome P450 3A30-like, transcript variant X1	4.269	2.09397	1.48941e-05	0.00025122	yes	up	2.02	16.73	34.36	23.99	13.91	1.39	2.68	1.57	3.57	2.85	18.202	2.412
gene8764	CD7	CD7 molecule, transcript variant X1	4.26	2.09069	8.06024e-11	9.32368e-09	yes	up	4.64	31.86	24.04	7.54	8.19	1.45	1.12	0.78	1.99	1.05	15.254	1.278
gene20886	LOC101794341	L-threonine 3-dehydrogenase, mitochondrial	4.253	2.08859	6.98179e-06	0.000136307	yes	up	17.9	98.05	72.47	10.07	51.41	6.33	9.87	4.93	8.22	3.04	49.98	6.478
gene14507	SDC4	syndecan 4	4.232	2.08143	5.2106e-06	0.000107472	yes	up	33.02	162.73	119.81	25.03	46.84	5.45	7.03	8.95	9.01	17.31	77.486	9.55
gene144	LOC101799766	uncharacterized LOC101799766, transcript variant X1	4.215	2.0757	0.00097699	0.0071603	yes	up	0.64	6.5	2.2	2.9	5.57	0	0.47	0.54	0.47	0.5	3.562	0.396
gene9	TNFRSF18	TNF receptor superfamily member 18, transcript variant X1	4.194	2.06821	0.000324779	0.00296791	yes	up	0.32	1.6	6.1	1.57	1.58	0.1	0.16	0.18	0.52	0.32	2.234	0.256
gene13049	LOC101790536	uncharacterized LOC101790536	4.172	2.06059	1.32595e-06	3.4925e-05	yes	up	12.11	36.83	91.41	16.21	28.46	1.71	4.15	5.68	6.14	4.9	37.004	4.516
gene16705	IFI35	interferon induced protein 35	4.152	2.0538	2.53413e-15	6.76467e-13	yes	up	376.03	473.73	341.48	161.11	332.03	43.91	44.92	45.97	51.65	50.42	336.876	47.374
gene18457	TNFRSF6B	TNF receptor superfamily member 6b	4.144	2.05107	0.0023656	0.0142151	yes	up	4.06	62.22	42.79	5.08	8.14	0.52	3.25	5.05	2.03	4.25	24.458	3.02
gene16824	GPRIN2	G protein regulated inducer of neurite outgrowth 2, transcript variant X2	4.143	2.05064	0.00612397	0.029453	yes	up	0.07	0.79	1.27	0.14	0.35	0	0.14	0.03	0.07	0.11	0.524	0.07
gene13424	CARD9	caspase recruitment domain family member 9, transcript variant X1	4.124	2.04412	0.00144381	0.00971472	yes	up	1.01	1.27	5.3	0.93	1.36	0	0.13	0.22	0.49	0.47	1.974	0.262
gene14661	PAK1	p21 (RAC1) activated kinase 1, transcript variant X1	4.111	2.0394	0.000364088	0.00324801	yes	up	0.22	1.47	1.76	0.36	1.36	0.04	0.05	0.23	0.19	0.15	1.034	0.132
gene18619	B3GNT4	UDP-GlcNAc:betaGal beta-1,3-N-acetylglucosaminyltransferase 4	4.101	2.03583	0.000384987	0.00340166	yes	up	0.17	1.55	2.48	1.05	1.63	0.1	0.31	0.08	0.13	0.27	1.376	0.178
gene22218	LOC101800797	centromere-associated protein E-like	4.096	2.03431	0.0165378	0.0623468	yes	up	0.21	0.3	2.05	0.39	0.32	0	0.18	0.04	0.08	0.1	0.654	0.08
gene13474	LOC106018090	uncharacterized LOC106018090, transcript variant X2	4.086	2.03086	0.000340088	0.00307341	yes	up	40.84	196.42	70.83	13.61	50.93	17.6	6.17	2.82	15.74	7.29	74.526	9.924
gene7626	LAG3	lymphocyte activating 3	4.084	2.0299	0.0134037	0.0533503	yes	up	0.2	0.72	2.33	0.43	0.36	0.05	0.02	0.02	0.38	0.03	0.808	0.1
gene8524	IL20RA	interleukin 20 receptor subunit alpha	4.075	2.02674	0.000137758	0.001531	yes	up	0.2	0.55	0.84	0.51	0.42	0.04	0.07	0.07	0.14	0.02	0.504	0.068
gene12704	ROBO2	roundabout guidance receptor 2, transcript variant X1	4.07	2.025	0.000123288	0.00140935	yes	up	0.21	0.89	3.94	0.9	2.17	0.24	0.15	0.23	0.28	0.1	1.622	0.2
gene3909	RASSF6	Ras association domain family member 6, transcript variant X1	4.06	2.02165	2.24801e-07	7.80116e-06	yes	up	3.87	18.46	16.47	2.62	13.57	1.12	1.74	1.35	1.29	1.78	10.998	1.456
gene4560	ABCC2	ATP binding cassette subfamily C member 2	4.054	2.01943	0.00128584	0.00887996	yes	up	8.56	141.29	29.16	6.6	17.14	4.93	4.43	3.54	6.74	8.13	40.55	5.554
gene1819	DCSTAMP	dendrocyte expressed seven transmembrane protein, transcript variant X1	4.053	2.01908	0.00359699	0.0196651	yes	up	0.11	0.83	1.46	0.24	0.27	0	0.07	0.09	0.07	0.14	0.582	0.074
gene7690	CTLA4	cytotoxic T-lymphocyte associated protein 4	4.047	2.01668	0.00304991	0.0172725	yes	up	1.77	1.08	3.51	0.89	1.04	0.04	0.07	0.04	0.76	0.21	1.658	0.224
gene136	COL17A1	collagen type XVII alpha 1 chain	4.045	2.01617	0.000229844	0.00230027	yes	up	0.24	1.07	2.73	0.51	0.42	0.04	0.09	0.08	0.22	0.21	0.994	0.128
gene16323	SLC7A6	solute carrier family 7 member 6, transcript variant X1	4.041	2.01488	2.86091e-07	9.54622e-06	yes	up	3.95	13.07	38.02	8.24	14.03	1.19	1.99	2.29	1.91	2.57	15.462	1.99
gene9348	ANKS4B	ankyrin repeat and sterile alpha motif domain containing 4B	4.038	2.01373	0.016687	0.0626882	yes	up	12.06	96.54	83.36	30.25	35.01	19.89	3.59	7.15	2.36	0.59	51.444	6.716
gene9162	LOC101791534	zinc finger protein RFP	4.036	2.01305	0.000173265	0.00182204	yes	up	0.45	0.3	0.86	0.61	0.4	0.02	0.15	0.03	0.13	0.05	0.524	0.076
gene13146	HGF	hepatocyte growth factor, transcript variant X1	4.033	2.01195	0.000141039	0.00155873	yes	up	0.6	3.05	6.3	0.8	0.99	0.14	0.4	0.26	0.26	0.44	2.348	0.3
gene4756	LOC101792560	adenosine receptor A3-like, transcript variant X2	4.021	2.00765	0.0174542	0.0650073	yes	up	0.14	0.15	0.29	0.08	0.07	0.04	0	0.03	0.02	0.02	0.146	0.022
gene3181	LOC101790845	ES1 protein homolog, mitochondrial	4.007	2.00235	0.00270636	0.0157448	yes	up	2.53	7.06	12.36	1	2.81	0.18	0.38	1.83	0.45	0.3	5.152	0.628
gene2249	LOC106014352	uncharacterized LOC106014352	4.006	2.00199	0.00215274	0.0132398	yes	up	0.33	0.92	1.69	0.48	0.85	0	0.03	0.28	0.15	0.18	0.854	0.128
gene17491	LAPTM4B	lysosomal protein transmembrane 4 beta	3.995	1.99824	0.000860051	0.00646366	yes	up	0.62	3.17	1.97	0.26	0.67	0.27	0.14	0.16	0.27	0.07	1.338	0.182
gene22174	LOC101793445	transcription factor E4F1	3.988	1.99583	2.33347e-05	0.000357121	yes	up	1.48	3.11	3.89	2.38	3.99	0.21	0.64	0.41	0.49	0.3	2.97	0.41
gene8534	ARFGEF3	ARFGEF family member 3, transcript variant X1	3.981	1.99306	4.21676e-07	1.30654e-05	yes	up	2.32	2.09	3.47	1.73	5.33	0.46	0.4	0.76	0.43	0.16	2.988	0.442
gene21578	LOC110354719	uncharacterized LOC110354719	3.973	1.99038	7.69251e-06	0.0001481	yes	up	6.47	46.6	24.96	5.16	14.02	1.94	3.22	2.84	2.37	3.06	19.442	2.686
gene20646	TAP1	transporter 1, ATP binding cassette subfamily B member	3.971	1.98939	9.11475e-10	7.57616e-08	yes	up	21.91	52.97	34.55	14.02	30.55	3.22	3.28	4.89	7.11	3.66	30.8	4.432
gene3923	LOC110351528	uncharacterized LOC110351528, transcript variant X1	3.969	1.98886	0.00633336	0.03019	yes	up	0.02	0.23	0.04	0.04	0.07	0	0.01	0.01	0.02	0.02	0.08	0.012
gene6372	HIVEP3	human immunodeficiency virus type I enhancer binding protein 3, transcript variant X6	3.964	1.98695	2.01283e-05	0.000316423	yes	up	0.31	0.93	2.4	0.33	0.58	0.08	0.11	0.08	0.16	0.16	0.91	0.118
gene1998	LOC106020031	uncharacterized LOC106020031	3.959	1.9852	0.0106691	0.0450031	yes	up	0.32	0.39	1.63	0.25	0.64	0.14	0.25	0.24	0.11	0.04	0.646	0.156
gene9415	LOC101795835	heparan sulfate glucosamine 3-O-sulfotransferase 4	3.951	1.98235	0.0187456	0.0685612	yes	up	0.09	0.21	0.21	0.03	0.15	0	0.01	0.03	0.01	0.04	0.138	0.018
gene16670	LOC101799880	ATP-binding cassette sub-family A member 9-like, transcript variant X1	3.949	1.98135	0.000286692	0.00270106	yes	up	0.38	2.28	7.91	1.55	2.03	0.27	0.18	0.24	0.71	0.46	2.83	0.372
gene10063	TDRD5	tudor domain containing 5, transcript variant X1	3.942	1.97905	0.0311517	0.0995892	yes	up	0.05	0.1	0.31	0.21	0.1	0	0	0.05	0.05	0.03	0.154	0.026
gene2836	F2RL2	coagulation factor II thrombin receptor like 2, transcript variant X1	3.942	1.97893	2.68461e-05	0.000400699	yes	up	0.51	7.18	5.14	2.47	2.84	0.34	0.59	0.44	0.59	0.24	3.628	0.44
gene18418	ANXA2	annexin A2, transcript variant X1	3.934	1.976	0.000141337	0.00155953	yes	up	36.45	121.17	283.9	32.2	59.7	5.1	6.46	23.59	14.94	16.31	106.684	13.28
gene4624	PLEKHA2	pleckstrin homology domain containing A2	3.934	1.97607	2.55778e-08	1.2864e-06	yes	up	1.12	3.14	6.23	3.21	3.62	0.52	0.72	0.58	0.64	0.73	3.464	0.638
gene17684	LOC101797380	FYN-binding protein-like	3.923	1.97202	6.46666e-05	0.000828843	yes	up	2.09	4.42	10.59	2.7	3.29	0.29	0.26	0.64	1.36	0.51	4.618	0.612
gene20091	LOC101802007	roundabout homolog 2, transcript variant X1	3.914	1.96854	0.0416771	0.122692	yes	up	0	0.23	0.96	0.34	0.88	0.06	0.11	0	0.03	0.1	0.482	0.06
gene20720	EHD4	EH domain containing 4	3.913	1.96814	1.06171e-06	2.91257e-05	yes	up	3	12.89	27.03	4.69	9.94	0.97	1.35	1.89	1.5	2.11	11.51	1.564
gene11007	LOC101805205	G-protein coupled receptor 183-like	3.906	1.96576	1.9777e-07	7.05718e-06	yes	up	0.9	3.69	4.99	1.84	3.29	0.29	0.37	0.24	0.72	0.47	2.942	0.418
gene19667	LOC101793244	uncharacterized LOC101793244	3.906	1.96576	1.85889e-07	6.79033e-06	yes	up	6.13	16.81	13.41	5.83	12.96	1.09	0.75	2.23	1.37	2.43	11.028	1.574
gene19439	CIB3	calcium and integrin binding family member 3	3.89	1.95983	0.0283914	0.093144	yes	up	0.02	0.22	0.35	0.22	0.28	0.03	0.03	0	0.05	0.06	0.218	0.034
gene6882	LOC101793887	cytokine receptor common subunit beta-like, transcript variant X2	3.884	1.95742	1.54107e-08	8.45517e-07	yes	up	5.89	21.92	38.77	13.12	21.4	2.06	2.37	3.45	2.03	4.14	20.22	2.81
gene977	LOC106016894	uncharacterized LOC106016894, transcript variant X3	3.881	1.95654	0.000591852	0.00477368	yes	up	0.42	1.47	2.4	1.13	2.81	0.05	0.12	0.42	0.15	0.46	1.646	0.24
gene17530	LOC101798884	uncharacterized LOC101798884, transcript variant X1	3.871	1.9526	0.00391884	0.0208819	yes	up	0.16	1.75	2.41	0.47	2.59	0.22	0.17	0.03	0.21	0.41	1.476	0.208
gene6130	CAPN6	calpain 6, transcript variant X1	3.867	1.95128	0.0203378	0.0728539	yes	up	0.04	0.18	0.4	0.11	0.08	0.01	0.02	0.06	0.01	0	0.162	0.02
gene16500	PPL	periplakin	3.854	1.94626	0.000150804	0.00163796	yes	up	0.74	2.41	3.5	0.41	0.97	0.07	0.16	0.34	0.17	0.35	1.606	0.218
gene894	SCEL	sciellin, transcript variant X2	3.85	1.94478	0.0315518	0.100383	yes	up	0.12	0.07	0.19	0.07	0.14	0.02	0.04	0.02	0	0.02	0.118	0.02
gene21229	TMEM156	transmembrane protein 156	3.826	1.9359	2.6021e-06	6.08076e-05	yes	up	1.56	4.18	7.69	2.08	3.15	0.38	0.46	0.34	1.15	0.33	3.732	0.532
gene5785	PARP8	poly(ADP-ribose) polymerase family member 8, transcript variant X1	3.817	1.93232	7.72825e-07	2.2243e-05	yes	up	0.86	1.29	2.74	0.67	0.91	0.19	0.19	0.18	0.2	0.19	1.294	0.19
gene7790	TDRD7	tudor domain containing 7	3.815	1.93155	2.21475e-09	1.5929e-07	yes	up	9.82	43.08	22	16.23	16.88	2.99	3.91	2.15	4.59	2.79	21.602	3.286
gene9490	LOC101797061	leukocyte cell-derived chemotaxin-2	3.804	1.92761	0.0467228	0.132847	yes	up	93.44	46.94	226.85	253.98	444.28	12.96	120.22	3.24	27.69	4.81	213.098	33.784
gene5178	LOC110351745	somatomedin-B and thrombospondin type-1 domain-containing protein-like	3.801	1.9262	1.21993e-07	4.75668e-06	yes	up	7.91	20.09	23.9	12.24	10.45	4.49	2.04	1.32	1.9	1.21	14.918	2.192
gene4325	LOC101801190	macrophage mannose receptor 1	3.8	1.92599	0.000257032	0.00250026	yes	up	1.11	8.47	16.11	4.06	6.26	0.7	0.83	2.26	0.52	0.6	7.202	0.982
gene3707	LOC101794114	riboflavin-binding protein, transcript variant X1	3.796	1.9246	0.0170734	0.0638974	yes	up	3.04	36.33	140.68	24.19	72.21	1.47	4.44	14.84	5.88	8.89	55.29	7.104
gene4755	ADORA3	adenosine A3 receptor	3.796	1.92431	0.0027274	0.0158141	yes	up	0.32	1.21	1.16	2.12	2.47	0.09	0.5	0.12	0.29	0.18	1.456	0.236
gene4531	LOC101793878	interleukin-1 receptor type 2	3.789	1.92198	0.00164254	0.0106942	yes	up	1.78	9.08	7.44	4.66	9.48	0.09	0.32	1.25	2.17	1	6.488	0.966
gene22228	LOC110351183	C-C motif chemokine 4 homolog	3.782	1.91923	0.000181668	0.00189747	yes	up	141.73	396.3	555.93	151.6	182.14	5.76	20.88	65.38	48.35	44.76	285.54	37.026
gene3820	LOC101801566	elongation of very long chain fatty acids protein 4-like, transcript variant X1	3.768	1.91365	0.0217895	0.0766669	yes	up	0.02	0.13	0.44	0.05	0.06	0.01	0.02	0.01	0.01	0.02	0.14	0.014
gene9650	LOC101793527	uncharacterized LOC101793527, transcript variant X1	3.767	1.91359	0.0361556	0.111059	yes	up	0.1	0.49	0.48	0.13	0.02	0	0.03	0.05	0.02	0.08	0.244	0.036
gene6897	LOC110352048	uncharacterized LOC110352048	3.754	1.90855	0.000125381	0.00142307	yes	up	1	4.88	3.49	0.78	1.69	0.3	0.46	0.27	0.42	0.16	2.368	0.322
gene831	CELF2	CUGBP Elav-like family member 2, transcript variant X2	3.752	1.90785	8.04203e-13	1.48842e-10	yes	up	1.88	4.15	5.69	1.67	2.71	0.53	0.46	0.68	0.5	0.53	3.22	0.54
gene7676	PDE1A	phosphodiesterase 1A, transcript variant X1	3.743	1.90434	8.23498e-05	0.00101338	yes	up	0.22	1.34	1.79	0.54	0.42	0.03	0.17	0.07	0.09	0.05	0.862	0.082
gene926	LOC101794526	uncharacterized LOC101794526	3.743	1.90428	0.00198558	0.0124377	yes	up	0.07	0.28	0.32	0.24	0.08	0.04	0.05	0.04	0.01	0.01	0.198	0.03
gene4676	HTR7	5-hydroxytryptamine receptor 7	3.736	1.9015	1.39776e-05	0.00023983	yes	up	1.29	8.97	14.97	3.15	5.22	0.73	0.89	1.02	1.1	0.95	6.72	0.938
gene1067	GPR52	G protein-coupled receptor 52	3.734	1.90066	4.4048e-05	0.00059817	yes	up	1.73	1.84	14.82	2.04	5.52	0.48	0.8	0.88	0.73	0.71	5.19	0.72
gene7642	C1R	complement C1r, transcript variant X1	3.727	1.89784	5.03176e-10	4.50618e-08	yes	up	398.03	493.31	261.12	260.45	415.23	43.24	91.16	41.23	79.76	48.16	365.628	60.71
gene12183	RIN3	Ras and Rab interactor 3	3.722	1.89612	6.64706e-08	2.86546e-06	yes	up	1.98	6.85	13.43	3.83	5.58	0.55	0.79	0.92	1.02	1.32	6.334	0.92
gene15406	LRRC63	leucine rich repeat containing 63, transcript variant X1	3.718	1.89441	0.021828	0.0767076	yes	up	0.1	0.12	0.21	0.11	0.17	0.04	0.07	0.02	0	0	0.142	0.026
gene7616	LPAR5	lysophosphatidic acid receptor 5, transcript variant X1	3.718	1.89437	0.0025164	0.0148576	yes	up	0.53	0.68	2.93	0.69	1.26	0.1	0.16	0.03	0.49	0.24	1.218	0.204
gene4035	VCAN	versican	3.691	1.88386	0.00434777	0.0226202	yes	up	0.24	0.99	2.61	0.12	0.3	0.04	0.05	0.23	0.12	0.11	0.852	0.11
gene4877	RCAN1	regulator of calcineurin 1	3.686	1.88194	6.63973e-06	0.000131478	yes	up	11.1	70.94	45.57	9.71	22.99	5.11	6.06	4.29	5.3	3.71	32.062	4.894
gene5225	KIAA0895	KIAA0895 ortholog	3.682	1.88059	5.5946e-07	1.67008e-05	yes	up	1.03	5.75	4.74	1.66	4.98	0.43	0.52	0.51	0.71	0.6	3.632	0.554
gene6654	RASGEF1A	RasGEF domain family member 1A, transcript variant X1	3.68	1.87972	1.84485e-05	0.000295031	yes	up	1.55	10.83	12.28	2.28	4.4	0.56	0.7	0.93	1.14	1.19	6.268	0.904
gene10218	JAKMIP1	janus kinase and microtubule interacting protein 1, transcript variant X3	3.677	1.87851	0.00012787	0.00144306	yes	up	0.47	0.81	2.2	0.45	1.07	0.07	0.17	0.21	0.15	0.08	1	0.136
gene14366	LOC110353472	uncharacterized LOC110353472, transcript variant X1	3.676	1.87807	0.0238775	0.0820404	yes	up	0.1	0.19	0.18	0.1	0.14	0	0	0.01	0.01	0.09	0.142	0.022
gene16324	LOC110353838	uncharacterized LOC110353838	3.666	1.87407	0.0407912	0.12091	yes	up	0.1	0.14	0.21	0.06	0.05	0.02	0.02	0	0.02	0.04	0.112	0.02
gene9968	BUB1B	BUB1 mitotic checkpoint serine/threonine kinase B	3.661	1.87217	0.00266769	0.0155524	yes	up	0.81	0.7	9.65	2.18	1.86	0.09	0.4	0.65	0.38	0.45	3.04	0.394
gene11976	XKR9	XK related 9	3.66	1.87194	0.000294101	0.00275653	yes	up	1.52	11.63	7.02	1.81	7.79	0.3	1.14	0.69	1.14	1.56	5.954	0.966
gene2387	MCTP2	multiple C2 and transmembrane domain containing 2, transcript variant X8	3.651	1.86846	4.09679e-05	0.000564723	yes	up	0.88	3.06	4.48	0.78	1.03	0.33	0.21	0.67	0.25	0.43	2.046	0.378
gene3943	ABCG2	ATP binding cassette subfamily G member 2 (Junior blood group), transcript variant X1	3.65	1.86795	0.00148803	0.00993048	yes	up	0.4	0.48	1.41	0.41	0.65	0.03	0.1	0	0.26	0.11	0.67	0.1
gene9900	SUSD3	sushi domain containing 3	3.637	1.86264	1.7714e-09	1.30099e-07	yes	up	5.03	10.48	18.62	4.55	8.09	1.09	1.13	1.46	1.59	1.84	9.354	1.422
gene13050	TMEM268	transmembrane protein 268	3.629	1.85948	0.000175451	0.00184085	yes	up	0.41	1.84	3.61	1.17	2.6	0.07	0.21	0.35	0.47	0.37	1.926	0.294
gene14672	LRRC32	leucine rich repeat containing 32, transcript variant X3	3.625	1.858	2.34126e-05	0.000357919	yes	up	2.04	4.14	11.39	2.25	13.73	0.93	1.14	0.82	0.98	1.31	6.71	1.036
gene5224	ANLN	anillin actin binding protein, transcript variant X1	3.618	1.85518	0.00203403	0.0126668	yes	up	0.62	1.17	14.18	2.46	2.88	0.22	0.29	0.89	0.55	0.78	4.262	0.546
gene775	NCOA7	nuclear receptor coactivator 7, transcript variant X4	3.616	1.85458	9.41318e-06	0.000173756	yes	up	5.38	46	33.33	6.16	13.55	2.26	2.52	2.49	2.08	2.84	20.884	2.438
gene8660	ARAP2	ArfGAP with RhoGAP domain, ankyrin repeat and PH domain 2, transcript variant X1	3.616	1.85459	9.3949e-05	0.001134	yes	up	0.17	0.41	1.16	0.19	0.35	0.03	0.1	0.07	0.13	0.06	0.456	0.078
gene12404	SEMA4A	semaphorin 4A	3.611	1.85247	1.05464e-05	0.000190392	yes	up	2.09	9.09	12.26	5.77	9.93	0.47	0.75	1.35	1.43	1.94	7.828	1.188
gene14830	MPEG1	macrophage expressed 1	3.611	1.85242	1.34267e-09	1.02405e-07	yes	up	10.69	32.08	48.93	31.09	35.34	3.19	4.41	3.83	6.2	7.19	31.626	4.964
gene13271	NT5DC3	5'-nucleotidase domain containing 3	3.61	1.85205	0.00121126	0.00848741	yes	up	1.12	15.63	5.7	1.12	2.64	0.55	0.64	1.02	0.77	0.95	5.242	0.786
gene6298	SLC46A2	solute carrier family 46 member 2	3.599	1.84753	1.47158e-05	0.000249719	yes	up	0.83	3.62	3.39	2.56	1.67	0.19	0.29	0.24	0.63	0.56	2.414	0.382
gene6670	CMTR1	cap methyltransferase 1	3.59	1.84401	4.79639e-10	4.35155e-08	yes	up	16.04	60.19	35.94	13.85	36.35	4.94	5.3	3.96	5.45	5.48	32.474	5.026
gene21785	LOC106020607	uncharacterized LOC106020607, transcript variant X2	3.587	1.84258	0.0149817	0.057799	yes	up	0.22	0.61	0.37	0.05	0.19	0	0.05	0.04	0.1	0.02	0.288	0.042
gene13627	FAM105A	family with sequence similarity 105 member A, transcript variant X1	3.586	1.8423	3.08536e-08	1.48708e-06	yes	up	3.04	14.72	12.93	4.11	5.68	1.06	1.34	0.93	1.43	1.29	8.096	1.21
gene16827	SNCG	synuclein gamma, transcript variant X1	3.577	1.83874	0.000491163	0.00411059	yes	up	19.83	9.36	2.24	5.69	17.29	1.07	1.9	0.72	0.64	1.33	10.882	1.132
gene1696	BIRC2	baculoviral IAP repeat containing 2	3.562	1.83261	9.52815e-07	2.66117e-05	yes	up	23.31	124.95	86.5	19.82	48.03	8.48	10.21	7.29	9.79	11.26	60.522	9.406
gene2575	PFKP	phosphofructokinase, platelet, transcript variant X2	3.562	1.83282	6.63159e-17	2.42245e-14	yes	up	20.27	36.89	51.23	15.54	36.05	4.33	4.59	5.19	5.22	5.14	31.996	4.894
gene1939	F13A1	coagulation factor XIII A chain, transcript variant X2	3.559	1.83164	0.00149334	0.00996109	yes	up	0.93	2.96	9.44	0.4	2.49	0.22	0.48	0.35	0.88	0.42	3.244	0.47
gene7471	LOC101793153	disks large homolog 1-like	3.558	1.83108	5.27038e-06	0.000108543	yes	up	0.38	1.66	1.02	0.48	0.85	0.18	0.14	0.34	0.17	0.16	0.878	0.198
gene21022	IRF1	interferon regulatory factor 1	3.556	1.83039	1.04137e-08	5.998e-07	yes	up	25.81	80.8	94.96	29.04	46.67	4.82	6.53	8.25	11.61	11.42	55.456	8.526
gene10870	CHST12	carbohydrate sulfotransferase 12, transcript variant X3	3.554	1.82938	7.84895e-05	0.000971045	yes	up	1.04	4.22	6.05	1.85	2.11	0.22	0.2	0.65	0.52	0.66	3.054	0.45
gene645	DSG2	desmoglein 2	3.544	1.8255	5.07736e-05	0.000670589	yes	up	2.08	14.81	16.22	2.99	11.66	2.06	0.98	1.34	0.94	1.91	9.552	1.446
gene16935	LOC106019218	uncharacterized LOC106019218	3.538	1.82288	0.00230036	0.0139316	yes	up	1.08	5.31	4.72	0.38	2.5	0.13	0.42	0.37	0.07	0.79	2.798	0.356
gene1986	PCYT1B	phosphate cytidylyltransferase 1, choline, beta, transcript variant X1	3.53	1.81976	0.00140492	0.00951304	yes	up	0.25	2.31	2.87	0.78	0.57	0.16	0.42	0.08	0.06	0.35	1.356	0.214
gene11798	PIMREG	PICALM interacting mitotic regulator	3.527	1.81864	0.0333728	0.104476	yes	up	0.2	0.87	2.62	1.38	1.63	0	0	0.22	0.37	0.36	1.34	0.19
gene4140	RNF180	ring finger protein 180	3.516	1.81413	0.0149716	0.0577763	yes	up	0.03	0.18	0.63	0.29	0.15	0.03	0.05	0.05	0.06	0.03	0.256	0.044
gene12989	SSX2IP	SSX family member 2 interacting protein, transcript variant X2	3.515	1.81343	0.000234987	0.0023416	yes	up	0.61	3.31	2.34	0.54	1.07	0.37	0.18	0.28	0.17	0.22	1.574	0.244
gene18521	NIPAL1	NIPA like domain containing 1, transcript variant X2	3.514	1.81315	0.0153029	0.0586148	yes	up	0.07	0.16	0.37	0.14	0.22	0.04	0.02	0	0.06	0.04	0.192	0.032
gene6160	ARL11	ADP ribosylation factor like GTPase 11, transcript variant X1	3.5	1.80747	9.99065e-09	5.85149e-07	yes	up	0.82	2.76	3.36	1.28	1.91	0.32	0.27	0.35	0.31	0.37	2.026	0.324
gene18844	LOC101795552	mas-related G-protein coupled receptor member A2-like	3.495	1.80538	0.000296134	0.00276624	yes	up	1.76	9.61	4.88	0.98	2.17	0.29	0.56	0.47	0.72	1.05	3.88	0.618
gene8237	GCNT1	glucosaminyl (N-acetyl) transferase 1, core 2, transcript variant X1	3.494	1.80496	0.0096552	0.041778	yes	up	0.14	0.58	1.12	0.09	0.32	0.03	0.07	0.12	0.04	0.05	0.45	0.062
gene11705	TMEM154	transmembrane protein 154, transcript variant X1	3.49	1.80342	2.06925e-07	7.29017e-06	yes	up	1.45	2.4	5.34	0.96	1.63	0.23	0.46	0.34	0.62	0.27	2.356	0.384
gene3266	MAFB	MAF bZIP transcription factor B	3.489	1.80272	1.30085e-07	5.02983e-06	yes	up	16.11	52.77	110.15	37.94	52.99	6.02	6.33	8.1	8.02	13.59	53.992	8.412
gene7994	PRLR	prolactin receptor	3.479	1.7986	0.0126136	0.051002	yes	up	0.02	0.22	0.35	0.08	0.13	0.02	0.02	0.07	0.01	0	0.16	0.024
gene5247	ST6GALNAC2	ST6 N-acetylgalactosaminide alpha-2,6-sialyltransferase 2	3.466	1.79331	0.000197512	0.00203237	yes	up	9.13	6.35	7.89	7.67	6.52	0.1	1.53	1.74	1	2.33	7.512	1.34
gene5970	FAM49A	family with sequence similarity 49 member A, transcript variant X1	3.465	1.79267	1.50338e-10	1.593e-08	yes	up	9.5	24.66	51.45	17.05	25.41	3.21	4.41	4.15	3.5	4.53	25.614	3.96
gene14808	SAMD11	sterile alpha motif domain containing 11	3.46	1.79058	0.0071488	0.033014	yes	up	0.46	0.85	3.85	1.81	1.67	0.17	0.38	0.28	0.14	0.35	1.728	0.264
gene20603	LOC110354558	uncharacterized LOC110354558	3.442	1.78327	0.00999294	0.0428918	yes	up	0.4	0.53	1.09	1.32	1.28	0.02	0.14	0.82	0.02	0.11	0.924	0.222
gene8763	LOC106016586	uncharacterized LOC106016586	3.438	1.78155	3.1169e-09	2.11052e-07	yes	up	16.32	32.69	18.71	15.73	28	3.68	6.12	3.08	5.06	3.1	22.29	4.208
gene19393	LOC101798037	OX-2 membrane glycoprotein, transcript variant X1	3.437	1.78127	0.00387608	0.0207017	yes	up	0.15	0.63	1.35	0.4	0.48	0.03	0.22	0.03	0.11	0.07	0.602	0.092
gene4911	MRAP	melanocortin 2 receptor accessory protein, transcript variant X1	3.435	1.78017	0.000273329	0.00260583	yes	up	15.08	74.65	25.84	21.04	57.86	1.61	12.85	6.56	6.7	4.87	38.894	6.518
gene12955	ADAM12	ADAM metallopeptidase domain 12	3.422	1.77474	0.000597044	0.00480528	yes	up	0.79	4	9.03	0.73	1.38	0.5	0.44	0.37	0.57	0.48	3.186	0.472
gene21539	LOC101799825	Ig alpha-1 chain C region-like	3.422	1.77471	0.00715702	0.0330275	yes	up	1.49	5.88	3.69	2.5	1.63	0	0.44	0.42	1.19	0.33	3.038	0.476
gene5108	LOC106015286	uncharacterized LOC106015286	3.412	1.77055	0.0149294	0.0576622	yes	up	4.26	1.81	0.08	2.6	1.8	0.16	0.32	0.83	0.59	0.55	2.11	0.49
gene19092	LOC101799516	leukotriene B4 receptor 1-like	3.408	1.76873	0.000168759	0.00178548	yes	up	1.45	2.77	6.81	1.12	1.84	0.32	0.17	0.42	0.48	0.84	2.798	0.446
gene2225	TFEC	transcription factor EC, transcript variant X1	3.403	1.7669	1.90154e-07	6.85592e-06	yes	up	1.04	2.25	6.5	3	3.26	0.36	0.61	0.6	0.54	0.55	3.21	0.532
gene16223	SHISA5	shisa family member 5, transcript variant X1	3.394	1.76319	1.73617e-08	9.37735e-07	yes	up	34.02	135.67	142.57	35.14	84.55	13.64	14.57	10.8	12.18	17.63	86.39	13.764
gene6536	LOC101790332	ceramide synthase 2	3.387	1.76002	2.13757e-06	5.16926e-05	yes	up	4.98	12.51	9.7	8.14	9.59	1.59	1.39	0.59	3.26	1.08	8.984	1.582
gene13713	LOC101800956	lymphoid-restricted membrane protein, transcript variant X1	3.365	1.75041	1.50095e-07	5.70813e-06	yes	up	0.91	1.87	4.41	1.27	2.15	0.26	0.35	0.36	0.51	0.28	2.122	0.352
gene6776	STX11	syntaxin 11	3.364	1.75032	0.00190188	0.0120109	yes	up	0.22	0.76	1.58	0.23	0.33	0.07	0.06	0.06	0.13	0.16	0.624	0.096
gene21779	MELK	maternal embryonic leucine zipper kinase, transcript variant X1	3.363	1.74984	0.0104311	0.04432	yes	up	0.42	1.62	5.57	3.88	2.93	0.1	0.18	0.43	0.92	0.6	2.884	0.446
gene13047	TNFSF15	TNF superfamily member 15	3.355	1.74643	0.00308841	0.0174263	yes	up	0.81	6.67	6.25	0.41	2.45	0.14	0.71	0.4	0.56	0.85	3.318	0.532
gene19388	PHLDB2	pleckstrin homology like domain family B member 2, transcript variant X1	3.349	1.74383	3.67811e-07	1.17415e-05	yes	up	10.27	50.93	47.69	15.01	33.31	3.15	7.32	4.19	5.46	5.56	31.442	5.136
gene9171	LOC101791922	tripartite motif-containing protein 10-like, transcript variant X2	3.34	1.73971	0.0462749	0.132033	yes	up	0.24	1.16	0.58	0.19	0.37	0.06	0.25	0.08	0	0	0.508	0.078
gene13194	LOC101800446	twist-related protein 2	3.333	1.73663	0.0168766	0.0632764	yes	up	0.15	0.87	1.82	0.42	0.72	0.31	0.12	0.12	0.07	0	0.796	0.124
gene11797	TEKT1	tektin 1, transcript variant X2	3.326	1.73393	0.00381688	0.0205039	yes	up	0.57	0.63	6.85	2.03	1.31	0.13	0.3	0.67	0.26	0.42	2.278	0.356
gene16934	RXFP3	relaxin/insulin like family peptide receptor 3	3.326	1.73373	0.0277016	0.091532	yes	up	0.39	3.14	4.12	0.24	1.1	0.09	0.42	0.4	0.08	0.37	1.798	0.272
gene13147	LOC106017989	uncharacterized LOC106017989	3.309	1.72653	1.00755e-05	0.000184025	yes	up	2.24	8.95	18.75	3.31	2.83	1.14	1.23	1.45	0.82	1.32	7.216	1.192
gene14827	LOC101797729	leupaxin-like	3.308	1.72585	0.000211378	0.00215532	yes	up	1.98	2.65	5.45	2.22	3.49	0.28	0.61	0.3	0.39	0.99	3.158	0.514
gene376	FAM83B	family with sequence similarity 83 member B	3.307	1.72555	0.0300004	0.0968231	yes	up	0.02	0.2	0.15	0.03	0.03	0.01	0.02	0.01	0.02	0.02	0.086	0.016
gene17777	PTPRC	protein tyrosine phosphatase, receptor type C	3.299	1.72198	4.26514e-07	1.31858e-05	yes	up	6.41	15.28	43.7	12.14	16.44	2.56	3.01	2.22	4.89	2.84	18.794	3.104
gene6883	NCF4	neutrophil cytosolic factor 4, transcript variant X1	3.293	1.71934	3.32949e-06	7.50271e-05	yes	up	3	9.74	24.14	5.78	7.93	1.48	1.93	1.89	1.2	1.69	10.118	1.638
gene3491	MILR1	mast cell immunoglobulin like receptor 1	3.289	1.71769	0.000689031	0.00539315	yes	up	0.51	0.59	3.77	0.67	0.96	0.21	0.17	0.22	0.2	0.13	1.3	0.186
gene2740	GPR174	G protein-coupled receptor 174	3.275	1.7116	0.000759721	0.00586524	yes	up	0.47	0.64	1.63	1.06	0.9	0.12	0.15	0.08	0.25	0.16	0.94	0.152
gene5829	LOC101790913	nck-associated protein 1-like	3.274	1.71096	0.000465361	0.00394414	yes	up	2.34	3.18	7.15	3.83	2.33	0.23	0.31	0.69	1.02	0.82	3.766	0.614
gene5032	PPFIBP2	PPFIA binding protein 2, transcript variant X1	3.269	1.70889	2.78774e-06	6.43871e-05	yes	up	4.91	22.1	12.71	5.95	10.49	0.79	2.42	2.51	1.3	1.4	11.232	1.684
gene15770	PLEK	pleckstrin	3.266	1.70773	3.54458e-07	1.14159e-05	yes	up	3.95	15.37	27.52	8.28	13.05	1.89	1.97	1.68	3.09	2.66	13.634	2.258
gene21132	LOC101804236	interferon-induced, double-stranded RNA-activated protein kinase	3.257	1.70352	9.87585e-06	0.000181092	yes	up	23.68	94.88	82.83	18.15	57.5	7.61	14.31	4	7.17	3.23	55.408	7.264
gene12980	SAMD13	sterile alpha motif domain containing 13, transcript variant X1	3.253	1.7018	0.00799623	0.036061	yes	up	0.4	1.15	2.26	0.54	0.8	0.19	0.08	0.26	0.22	0.05	1.03	0.16
gene9270	LOC110352521	uncharacterized LOC110352521, transcript variant X7	3.251	1.70088	0.0153855	0.0588661	yes	up	0.72	3.98	0.85	0.34	1.25	0.52	0.29	0.18	0.26	0.04	1.428	0.258
gene13045	LOC110353216	uncharacterized LOC110353216, transcript variant X3	3.249	1.70012	0.00109372	0.00784594	yes	up	0.24	0.53	0.59	0.23	0.23	0.02	0.05	0.09	0.06	0.07	0.364	0.058
gene19017	PIK3CB	phosphatidylinositol-4,5-bisphosphate 3-kinase catalytic subunit beta, transcript variant X2	3.248	1.69977	4.69204e-06	9.94355e-05	yes	up	1.52	6.58	11.77	2.63	4.07	0.55	1.32	0.55	1.06	0.89	5.314	0.874
gene8514	LOC101794862	uncharacterized LOC101794862, transcript variant X5	3.244	1.69778	0.0338869	0.105657	yes	up	0.25	0.8	0.09	0.29	0.33	0	0.12	0.04	0.23	0.02	0.352	0.082
gene14500	LIN28B	lin-28 homolog B, transcript variant X1	3.243	1.69721	0.00304078	0.0172282	yes	up	0.12	0.14	0.43	0.22	0.1	0.02	0.04	0.02	0.07	0.03	0.202	0.036
gene12419	SLC9A1	solute carrier family 9 member A1	3.24	1.69585	1.04887e-05	0.000190392	yes	up	2.53	15.48	10.85	3.68	11.59	1.26	1.2	1.32	1.73	2.09	8.826	1.52
gene11077	CXCR4	C-X-C motif chemokine receptor 4	3.23	1.69135	2.26542e-06	5.41714e-05	yes	up	2.37	9.21	14.2	5.42	5.27	0.91	0.89	1.13	1.86	1.31	7.294	1.22
gene10599	GPX8	glutathione peroxidase 8 (putative), transcript variant X1	3.228	1.69056	0.000173661	0.00182482	yes	up	1.07	4.45	8.15	1.77	2.21	0.6	0.5	0.76	0.5	0.5	3.53	0.572
gene16039	LOC101792197	uncharacterized LOC101792197	3.212	1.68339	0.00111789	0.00797809	yes	up	0.81	1.42	2.88	0.51	2.87	0.18	0.33	0.16	0.34	0.46	1.698	0.294
gene17169	CLMP	CXADR like membrane protein, transcript variant X2	3.202	1.67885	0.000875496	0.00655489	yes	up	0.89	2.01	6.8	0.79	1.01	0.41	0.51	0.13	0.43	0.21	2.3	0.338
gene12621	LOC101791991	glioma pathogenesis-related protein 1, transcript variant X1	3.196	1.67623	0.0105709	0.0447118	yes	up	0.97	0.95	3.13	0.67	2.79	0.23	0.08	0.08	0.8	0.26	1.702	0.29
gene7953	LOC110352233	uncharacterized LOC110352233	3.19	1.67343	0.00513155	0.0258271	yes	up	0.06	0.12	0.06	0.07	0.05	0	0	0.02	0.02	0.01	0.072	0.01
gene1253	KLHL42	kelch like family member 42	3.187	1.67224	4.77323e-05	0.000637088	yes	up	1.47	1.82	6.3	1.98	3.1	0.33	0.62	0.85	0.3	0.39	2.934	0.498
gene5736	ENTPD2	ectonucleoside triphosphate diphosphohydrolase 2, transcript variant X1	3.187	1.67233	0.0246841	0.0839599	yes	up	0.12	0.73	2.44	0.99	1	0.03	0.02	0.14	0.21	0.49	1.056	0.178
gene3444	NFAM1	NFAT activating protein with ITAM motif 1, transcript variant X5	3.185	1.67116	8.42724e-08	3.4919e-06	yes	up	1.29	4.44	7.44	3.61	4.65	0.66	0.74	0.71	0.66	0.99	4.286	0.752
gene11988	LOC101796243	regucalcin-like, transcript variant X2	3.179	1.66835	0.0186645	0.0683413	yes	up	0.4	0.49	0.48	0.34	1.04	0.04	0.1	0.29	0.03	0.04	0.55	0.1
gene14628	EFR3B	EFR3 homolog B, transcript variant X1	3.179	1.6688	1.56947e-05	0.000260171	yes	up	0.92	2.82	3.27	1.33	2	0.17	0.25	0.22	0.64	0.6	2.068	0.376
gene10477	LOC101792766	cytosolic 5'-nucleotidase 1A-like, transcript variant X1	3.176	1.66704	3.83654e-07	1.21587e-05	yes	up	1.22	1.94	3.68	2.36	3.13	0.43	0.47	0.22	0.72	0.4	2.466	0.448
gene12330	SRSF5	serine and arginine rich splicing factor 5	3.173	1.66574	6.63712e-05	0.000846004	yes	up	16.37	55.26	22.73	6.9	14.14	3.6	4.77	3.99	4.99	3.33	23.08	4.136
gene17845	LOC106019464	uncharacterized LOC106019464	3.169	1.66399	0.0285177	0.0934499	yes	up	0.01	0.35	1.96	0.2	0.23	0.04	0.04	0.09	0.16	0.09	0.55	0.084
gene2224	TES	testin LIM domain protein	3.169	1.66387	0.00041715	0.00361001	yes	up	5.83	22.36	15.78	3.19	9.63	0.64	1.15	1.99	2.54	3.31	11.358	1.926
gene10125	SLCO5A1	solute carrier organic anion transporter family member 5A1	3.154	1.65727	0.0168392	0.0631745	yes	up	0.03	0.11	0.3	0.02	0.08	0.02	0.01	0.02	0.02	0.03	0.108	0.02
gene15558	LCP2	lymphocyte cytosolic protein 2	3.149	1.65506	4.30637e-05	0.000591264	yes	up	2.54	6.86	20.8	6.43	7.43	0.85	1.58	0.93	2.67	1.55	8.812	1.516
gene5267	LOC110351762	uncharacterized LOC110351762	3.142	1.65166	0.000780886	0.0059986	yes	up	0.7	4.39	7.23	1.68	2.72	0.49	0.26	0.39	1.12	1.02	3.344	0.656
gene11766	EVI2A	ecotropic viral integration site 2A, transcript variant X1	3.135	1.64832	0.000125096	0.00142201	yes	up	1.34	3.9	6.79	1.46	2.17	0.39	0.14	0.43	1.12	0.58	3.132	0.532
gene21984	LOC101796078	-	3.132	1.647	0.0105716	0.0447118	yes	up	1.33	2.41	1.66	2.36	1.45	0.46	0.14	0.27	0.63	0.16	1.842	0.332
gene21245	LOC101795038	fractalkine-like	3.129	1.64566	0.0218269	0.0767076	yes	up	0.57	3.05	1.92	0.17	0.33	0.05	0.11	0.11	0.3	0.51	1.208	0.216
gene7247	HNF4A	hepatocyte nuclear factor 4 alpha, transcript variant X1	3.129	1.64561	1.60788e-08	8.75256e-07	yes	up	61.38	104.18	41.07	68.87	75.41	12.77	16.52	8.82	16.96	14.47	70.182	13.908
gene11320	STK24	serine/threonine kinase 24	3.127	1.64491	1.66303e-05	0.000272545	yes	up	0.47	1.81	3.3	0.93	1.51	0.24	0.56	0.24	0.42	0.35	1.604	0.362
gene20530	GPR68	G protein-coupled receptor 68, transcript variant X6	3.123	1.64281	0.00319607	0.0179106	yes	up	0.1	0.2	0.44	0.2	0.23	0.03	0.08	0.08	0.08	0.04	0.234	0.062
gene12570	RFTN2	raftlin family member 2, transcript variant X1	3.114	1.63882	1.22779e-06	3.28379e-05	yes	up	1.28	4.68	7.59	3.72	3.8	0.74	0.92	0.66	0.91	0.52	4.214	0.75
gene17637	ADAMTSL3	ADAMTS like 3	3.099	1.63179	3.98747e-06	8.70285e-05	yes	up	0.28	0.43	0.85	0.67	0.6	0.1	0.12	0.14	0.12	0.04	0.566	0.104
gene7143	LOC101794733	reticulon-4 receptor	3.099	1.63183	0.000214334	0.00217332	yes	up	0.78	3.64	3.31	1.04	1.32	0.42	0.33	0.17	0.26	0.55	2.018	0.346
gene19751	STAMBPL1	STAM binding protein like 1, transcript variant X2	3.097	1.63078	0.000327912	0.0029926	yes	up	0.73	1.44	1.84	0.6	0.65	0.22	0.14	0.11	0.21	0.2	1.052	0.176
gene21275	LOC101801420	target of Nesh-SH3-like, transcript variant X1	3.095	1.63011	0.00238661	0.014298	yes	up	1.54	3.93	7.84	1.2	3.49	0.14	0.44	0.82	0.43	0.41	3.6	0.448
gene9737	LOC101792638	cytochrome b reductase 1	3.094	1.62961	7.25399e-06	0.000140632	yes	up	3.98	8.25	24.02	5.43	4.1	1.71	1.61	1.69	1.56	1.33	9.156	1.58
gene3670	LOC106014864	uncharacterized LOC106014864	3.092	1.62844	0.00412842	0.0217317	yes	up	0.14	0.37	0.42	0.47	0.21	0.02	0.05	0.13	0.01	0.09	0.322	0.06
gene10592	WIPF3	WAS/WASL interacting protein family member 3	3.091	1.62828	1.83762e-07	6.74813e-06	yes	up	3.28	5.13	4.27	3.13	7.75	0.74	0.96	0.46	1.09	1.33	4.712	0.916
gene3689	GPR82	G protein-coupled receptor 82, transcript variant X2	3.09	1.62778	0.0216698	0.0763449	yes	up	0.25	1.61	2.01	0.09	0.61	0.12	0.06	0.27	0.15	0.19	0.914	0.158
gene17256	MDM2	MDM2 proto-oncogene, transcript variant X1	3.089	1.62707	0.00015961	0.00170426	yes	up	10.51	17.41	59.42	11.01	63.01	5.9	7.91	4.3	6.44	5.27	32.272	5.964
gene239	UGCG	UDP-glucose ceramide glucosyltransferase	3.087	1.62615	0.000106551	0.00125236	yes	up	7.25	47.34	30.68	11.18	15.97	3.13	7.71	2.21	3.21	4.37	22.484	4.126
gene15702	LOC110353740	uncharacterized LOC110353740, transcript variant X10	3.082	1.62376	0.0442277	0.127694	yes	up	0.03	0.16	0.22	0.04	0.04	0	0.03	0.02	0.01	0.01	0.098	0.014
gene909	NFKBIZ	NFKB inhibitor zeta, transcript variant X1	3.082	1.62402	0.00080426	0.00614198	yes	up	1.23	9.3	6.66	1.09	2.96	0.39	0.61	0.93	0.67	0.86	4.248	0.692
gene16978	DOCK10	dedicator of cytokinesis 10	3.078	1.62194	8.27703e-06	0.000156958	yes	up	3.72	9.97	24.82	8.39	9.97	1.62	2.65	2.16	2.74	1.06	11.374	2.046
gene4409	GBGT1	globoside alpha-1,3-N-acetylgalactosaminyltransferase 1 (FORS blood group), transcript variant X3	3.078	1.62185	0.026977	0.0896713	yes	up	0.3	0.25	1.57	0.24	0.06	0.07	0.05	0.06	0.17	0.11	0.484	0.092
gene17324	ITPR3	inositol 1,4,5-trisphosphate receptor type 3	3.075	1.6207	0.00317197	0.0178182	yes	up	0.36	4	2.18	0.64	1.55	0.08	0.27	0.23	0.45	0.54	1.746	0.314
gene2988	IKBKE	inhibitor of nuclear factor kappa B kinase subunit epsilon	3.074	1.62029	2.75041e-06	6.3737e-05	yes	up	4.6	11.07	9.34	3.69	4.16	0.66	2.05	0.95	1.11	1	6.572	1.154
gene2193	PDK4	pyruvate dehydrogenase kinase 4	3.07	1.61834	0.000226447	0.00227776	yes	up	4	39.18	55.77	12.58	17.81	3.86	4.8	2.9	4.96	5.85	25.868	4.474
gene3669	ICOSLG	inducible T-cell costimulator ligand	3.063	1.61492	5.999e-05	0.000776792	yes	up	0.91	3	7.02	1.88	2.3	0.37	0.5	0.29	0.81	0.74	3.022	0.542
gene13058	ARG2	arginase 2	3.058	1.61261	0.00592619	0.028793	yes	up	2.91	28.11	16.01	1.46	4.62	1.7	2.05	2.1	1.84	1.4	10.622	1.818
gene19402	OGFR	opioid growth factor receptor, transcript variant X1	3.053	1.61036	1.03577e-08	5.99063e-07	yes	up	28.08	76.6	59.68	19.94	40.41	9.23	10.75	5.46	9.04	7.45	44.942	8.386
gene1640	LOC101796210	formin-H-like, transcript variant X1	3.045	1.60656	0.00255534	0.0150555	yes	up	0.31	0.22	0.45	0.13	0.36	0.1	0.09	0.02	0.01	0.07	0.294	0.058
gene4701	CEP55	centrosomal protein 55	3.041	1.60455	0.0014865	0.00992504	yes	up	0.58	0.72	4.9	1.31	2.06	0.19	0.2	0.46	0.3	0.52	1.914	0.334
gene4842	LOC106015207	uncharacterized LOC106015207	3.041	1.60461	0.000489274	0.00410122	yes	up	0.45	1.63	1.01	0.48	0.49	0.19	0.21	0.13	0.22	0.05	0.812	0.16
gene18477	IL23R	interleukin 23 receptor	3.037	1.60251	0.0146865	0.0570406	yes	up	0.15	0.47	0.87	0.28	0.31	0.06	0.02	0	0.13	0.07	0.416	0.056
gene15431	ATP10A	ATPase phospholipid transporting 10A (putative), transcript variant X1	3.027	1.59766	2.1952e-05	0.000340346	yes	up	0.74	4.4	5	1.52	1.84	0.33	0.62	0.42	0.48	0.53	2.7	0.476
gene4023	DOPEY2	dopey family member 2, transcript variant X3	3.025	1.59679	1.90293e-06	4.74665e-05	yes	up	2.04	7.77	11.1	3.38	8.35	0.71	1.26	1.34	1.48	1.12	6.528	1.182
gene4819	DENND2D	DENN domain containing 2D	3.023	1.59619	9.05398e-05	0.00109763	yes	up	3.16	13.71	6.59	3.09	8.17	0.55	1.75	1.12	1.84	1.62	6.944	1.376
gene11342	DTX3L	deltex E3 ubiquitin ligase 3L	3.022	1.59561	1.39028e-09	1.05456e-07	yes	up	32.1	70.41	79.49	24.61	44.15	11.67	13.18	6.67	7.97	7.5	50.152	9.398
gene14177	LOC101802116	mitogen-activated protein kinase 13, transcript variant X1	3.022	1.59548	0.00908911	0.0398628	yes	up	0.65	5.01	4.52	0.52	0.81	0.34	0.26	0.3	0.17	0.8	2.302	0.374
gene21362	LOC101802274	myosin-6	3.018	1.59364	3.78947e-06	8.3479e-05	yes	up	1.35	4.97	7.3	3.67	6.15	0.67	1.56	0.62	0.85	0.76	4.688	0.892
gene7311	CRYBG1	crystallin beta-gamma domain containing 1	3.018	1.59339	0.00200086	0.0125164	yes	up	0.61	3.99	6.28	0.72	5.52	0.45	0.47	0.45	0.65	1.05	3.424	0.614
gene20347	IQCH	IQ motif containing H, transcript variant X2	3.014	1.59187	0.0279464	0.0921153	yes	up	0.11	0.16	0.09	0.09	0.19	0.02	0.05	0.01	0.02	0.04	0.128	0.028
gene19968	KREMEN1	kringle containing transmembrane protein 1, transcript variant X2	3.012	1.59067	0.000847126	0.00638033	yes	up	0.56	5.17	7.35	1.42	1.6	0.44	0.64	0.68	0.55	0.46	3.22	0.554
gene5498	IGFBP1	insulin like growth factor binding protein 1	3.01	1.58998	0.00628145	0.0299941	yes	up	79.47	1173.85	240.19	231.89	78.94	51.73	90.46	45.01	62.8	88.58	360.868	67.716
gene9817	NRG1	neuregulin 1	3.007	1.58827	0.0176371	0.0655476	yes	up	0.18	0.67	1.37	0.19	0.59	0.06	0.14	0.08	0.02	0.26	0.6	0.112
gene306	ATOH7	atonal bHLH transcription factor 7	3.003	1.58658	0.0476924	0.134995	yes	up	0.03	0.06	0.21	0.03	0.11	0.02	0.03	0.02	0	0.01	0.088	0.016
gene17579	COL6A3	collagen type VI alpha 3 chain, transcript variant X1	3.001	1.58541	0.00261155	0.0152957	yes	up	5.02	24.69	55.44	5.3	7.32	1.6	2.58	4.97	3.68	3.52	19.554	3.27
gene6818	CYTIP	cytohesin 1 interacting protein	3.001	1.58562	0.00406865	0.0214692	yes	up	1.9	4.49	7.42	2.85	3.93	0.31	0.44	0.38	2.2	1.18	4.118	0.902
gene16675	ARSG	arylsulfatase G	3	1.58499	0.00420614	0.0220655	yes	up	0.56	4.82	1.33	0.47	1.14	0.16	0.41	0.29	0.17	0.46	1.664	0.298
gene150	LACC1	laccase domain containing 1, transcript variant X2	2.997	1.58372	1.94777e-07	7.00439e-06	yes	up	2.79	11.64	14.16	6.03	9.51	1.44	2.56	1.4	1.41	1.48	8.826	1.658
gene17380	IFIH1	interferon induced with helicase C domain 1	2.997	1.58334	8.6744e-06	0.000162936	yes	up	3.96	15.37	22.07	3.81	9.82	1.98	2.53	1.08	1.98	1.52	11.006	1.818
gene519	DLGAP1	DLG associated protein 1, transcript variant X1	2.997	1.58365	0.0256564	0.0865458	yes	up	0.45	3.29	1.64	0.72	0.58	0.02	0.69	0.16	0.32	0.07	1.336	0.252
gene17250	PDCD1	programmed cell death 1	2.996	1.583	0.0224875	0.0786733	yes	up	0.21	0.66	1.54	0.65	0.81	0	0.1	0.09	0.53	0.12	0.774	0.168
gene15192	LOC106018657	uncharacterized LOC106018657	2.991	1.58081	0.0414489	0.122337	yes	up	0.01	0.12	0.16	0.04	0.14	0.03	0.01	0.02	0.02	0	0.094	0.016
gene15872	PTAFR	platelet activating factor receptor, transcript variant X2	2.988	1.57908	1.19206e-06	3.21925e-05	yes	up	3.91	11	25.65	8.91	11.17	1.38	2.26	2.2	2.23	3.16	12.128	2.246
gene14941	LOC101802957	transducin-like enhancer protein 3	2.987	1.57871	0.00243982	0.0145165	yes	up	2.02	2.55	2.77	3.46	2.84	0.34	0.2	0.5	0.92	0.38	2.728	0.468
gene5512	NET1	neuroepithelial cell transforming 1	2.986	1.57845	0.000184291	0.00191386	yes	up	11.57	74.89	53.04	11.92	21.57	4.3	5.45	5.89	6.53	9.32	34.598	6.298
gene21943	LOC101790120	toll-like receptor 6	2.982	1.5763	0.00240414	0.0143783	yes	up	2.29	7.29	8.51	2.09	5.92	0.76	0.34	1.45	0.92	1	5.22	0.894
gene16508	LOC101800187	uncharacterized LOC101800187	2.971	1.57117	0.000499616	0.00416777	yes	up	2.39	7.04	18.9	2.49	4.76	0.96	1.62	1.73	1.48	2.18	7.116	1.594
gene15141	HORMAD2	HORMA domain containing 2, transcript variant X2	2.97	1.57039	0.0416245	0.122577	yes	up	0.21	1.89	0.46	0.22	1.25	0.23	0	0.23	0.15	0.03	0.806	0.128
gene1558	LOC101800022	regulator of G-protein signaling 18	2.97	1.57051	1.13867e-07	4.49032e-06	yes	up	3.89	15.66	22.58	9.38	12.01	1.9	2.71	2.12	2.86	2.2	12.704	2.358
gene21320	KIF23	kinesin family member 23	2.97	1.57062	0.00244406	0.0145231	yes	up	1.66	3.03	20.5	4.15	3.94	0.7	0.75	1.71	1.02	1.28	6.656	1.092
gene15700	LOC101796762	uncharacterized LOC101796762, transcript variant X2	2.964	1.56733	0.0445425	0.128404	yes	up	0.03	0.23	0.33	0.09	0.02	0.02	0.04	0.01	0.03	0.03	0.14	0.026
gene8487	BANK1	B-cell scaffold protein with ankyrin repeats 1, transcript variant X1	2.964	1.56772	0.0019735	0.0123843	yes	up	0.33	1.74	3.83	0.91	1.22	0.24	0.43	0.14	0.56	0.2	1.606	0.314
gene17645	TNFAIP8L3	TNF alpha induced protein 8 like 3	2.961	1.56593	0.00238505	0.014298	yes	up	0.28	1.28	2.5	0.47	1.03	0.3	0.14	0.31	0.16	0.06	1.112	0.194
gene994	SCG5	secretogranin V, transcript variant X1	2.958	1.56449	0.000401599	0.00351266	yes	up	0.61	0.83	1.88	0.59	1.69	0.16	0.26	0.3	0.24	0.05	1.12	0.202
gene19548	LOC101802139	alpha-(1,3)-fucosyltransferase 6, transcript variant X1	2.957	1.56417	0.0152023	0.0583745	yes	up	0.14	0.54	0.63	0.2	0.23	0.05	0	0.15	0.07	0.07	0.348	0.068
gene6154	LOC110351912	glucose-6-phosphate exchanger SLC37A2-like	2.957	1.56437	0.0151945	0.0583605	yes	up	0.25	1.88	4.99	1.26	1.5	0.1	0.71	0.28	0.37	0.31	1.976	0.354
gene19019	LOC110354297	vesicle-associated membrane protein 2-like	2.955	1.56311	0.00473477	0.0241808	yes	up	0.36	0.89	1.08	0.68	1.02	0.05	0.08	0.36	0.23	0.04	0.806	0.152
gene1443	NAMPT	nicotinamide phosphoribosyltransferase	2.952	1.56164	1.03732e-05	0.000188717	yes	up	36.43	159.76	168.54	28.95	74.4	17.04	21.4	13.41	15.27	18.04	93.616	17.032
gene5814	AMPD3	adenosine monophosphate deaminase 3, transcript variant X1	2.946	1.55857	3.87565e-05	0.000539057	yes	up	0.24	0.98	1.75	0.67	0.74	0.12	0.24	0.18	0.12	0.14	0.876	0.16
gene20645	TAP2	transporter 2, ATP binding cassette subfamily B member	2.945	1.55838	7.70058e-11	9.05863e-09	yes	up	12.99	24.49	23.5	10.72	20.55	2.65	3.08	3.55	5.4	3.35	18.45	3.606
gene6871	CYTH4	cytohesin 4	2.941	1.55638	0.000379299	0.00336157	yes	up	1.21	3.3	7.16	2.4	4.47	0.64	0.48	0.28	1.3	0.74	3.708	0.688
gene13313	LOC110353279	uncharacterized LOC110353279	2.938	1.55496	0.000395185	0.00346968	yes	up	1.69	10.68	6.27	1.52	4.71	0.62	0.91	0.6	1.37	1.21	4.974	0.942
gene10492	TSPAN32	tetraspanin 32, transcript variant X1	2.935	1.55352	0.0332112	0.104154	yes	up	0.93	0.97	4.82	0.33	0.55	0.07	0.02	0.35	0.42	0.5	1.52	0.272
gene13400	PKN3	protein kinase N3	2.93	1.55101	1.11647e-06	3.04441e-05	yes	up	1.71	5.19	10.44	3	5.58	0.76	1.03	1.02	1.13	0.86	5.184	0.96
gene21837	LOC101801490	mitogen-activated protein kinase kinase kinase 1-like	2.927	1.54962	0.0151404	0.058185	yes	up	1.7	2.77	4.13	2.63	4.4	0.56	1.01	0.46	0.22	0.57	3.126	0.564
gene19030	GPR55	G protein-coupled receptor 55, transcript variant X3	2.921	1.54645	0.000232169	0.00231685	yes	up	0.37	0.5	1.49	0.71	0.98	0.14	0.13	0.26	0.13	0.11	0.81	0.154
gene10009	RNASET2	ribonuclease T2, transcript variant X1	2.91	1.54093	8.72987e-08	3.57461e-06	yes	up	24.28	87.93	142.93	50.43	65.23	11.25	13.79	12.96	14.06	17.67	74.16	13.946
gene19531	LOC101798707	nuclear factor interleukin-3-regulated protein, transcript variant X2	2.908	1.53978	0.0258627	0.0870513	yes	up	0.07	0.46	0.38	0.51	0.31	0	0.1	0.1	0.06	0.11	0.346	0.074
gene6909	ABCC3	ATP binding cassette subfamily C member 3	2.907	1.53954	0.000145344	0.00159488	yes	up	1.6	5.9	11.47	4.9	11.83	0.72	1.34	1.41	1.33	2.06	7.14	1.372
gene8525	IL22RA2	interleukin 22 receptor subunit alpha 2	2.907	1.53949	0.0478205	0.135275	yes	up	0.24	0.46	0.54	0.16	0.23	0	0.07	0.13	0.13	0.08	0.326	0.082
gene16275	SLC9A5	solute carrier family 9 member A5	2.906	1.53898	0.000829864	0.00627073	yes	up	0.57	1.38	4.22	0.87	1.22	0.2	0.18	0.42	0.33	0.35	1.652	0.296
gene1232	LOC101795565	zinc finger CCCH-type antiviral protein 1-like	2.905	1.53842	1.30975e-10	1.41353e-08	yes	up	35.18	109.18	97.85	41.81	70.42	10.4	18.2	10.2	13.82	14.72	70.888	13.468
gene16259	CMTR2	cap methyltransferase 2, transcript variant X5	2.905	1.53836	5.64762e-11	6.87672e-09	yes	up	5.81	11.55	12.7	7.17	10.25	1.46	4.12	1.21	2.41	2.27	9.496	2.294
gene16156	GPR132	G protein-coupled receptor 132	2.904	1.53821	0.00225658	0.0137324	yes	up	0.19	0.52	1.23	0.37	0.3	0.07	0.11	0.03	0.19	0.09	0.522	0.098
gene15026	LHX2	LIM homeobox 2	2.903	1.53737	0.000316306	0.00291157	yes	up	0.65	1.07	3.03	0.84	0.91	0.36	0.09	0.31	0.28	0.16	1.3	0.24
gene21546	AGTR2	angiotensin II receptor type 2	2.903	1.53765	9.35384e-05	0.00113102	yes	up	0.36	1.62	1.88	0.56	0.83	0.13	0.15	0.25	0.26	0.19	1.05	0.196
gene10446	LOC110352750	uncharacterized LOC110352750	2.9	1.53613	0.0325176	0.102492	yes	up	0.03	0.04	0.14	0.04	0.06	0.01	0.01	0.02	0.01	0.02	0.062	0.014
gene12049	TNFRSF8	TNF receptor superfamily member 8, transcript variant X1	2.9	1.53583	0.02395	0.0821878	yes	up	0.08	0.42	0.66	0.14	0.15	0.03	0.09	0.04	0.07	0.02	0.29	0.05
gene17513	SPAG1	sperm associated antigen 1	2.897	1.53461	0.00481104	0.0245354	yes	up	0.21	0.35	1.03	0.17	0.26	0.09	0.04	0.12	0.08	0.04	0.404	0.074
gene4598	HPSE	heparanase	2.896	1.53417	0.000167414	0.0017753	yes	up	1.64	11.76	10.63	2.95	4.84	0.62	0.91	1.01	1.74	1.41	6.364	1.138
gene597	PIBF1	progesterone immunomodulatory binding factor 1	2.884	1.52785	0.000295764	0.00276465	yes	up	0.56	1.14	1.66	0.43	1.16	0.16	0.38	0.08	0.13	0.23	0.99	0.196
gene12013	ANXA4	annexin A4	2.882	1.5271	9.47084e-05	0.00114119	yes	up	35.15	211.48	190.69	45.59	202.83	25.2	27.47	18.71	29.21	30.25	137.148	26.168
gene12904	LOC101794808	annexin A8 like 1, transcript variant X2	2.882	1.52682	0.000684671	0.00537248	yes	up	5.09	10.55	35.25	6.31	14.73	1.67	1.22	4.13	2.33	3.49	14.386	2.568
gene9802	LOC101790524	S-adenosylmethionine synthase, transcript variant X2	2.882	1.52719	0.000314815	0.00290367	yes	up	0.67	4.8	4.48	1.94	1.96	0.54	0.6	0.52	0.57	0.59	2.77	0.564
gene15405	RUBCNL	RUN and cysteine rich domain containing beclin 1 interacting protein like, transcript variant X1	2.877	1.5244	6.54074e-05	0.000837565	yes	up	0.77	2.79	7.13	2.25	2.62	0.58	0.54	0.58	0.66	0.55	3.112	0.582
gene18994	TRAF5	TNF receptor associated factor 5, transcript variant X1	2.872	1.52204	1.10455e-06	3.01843e-05	yes	up	2.82	10.79	8.99	3.64	6.46	1.16	1.77	0.66	1.58	1.3	6.54	1.294
gene7058	ZFYVE28	zinc finger FYVE-type containing 28, transcript variant X5	2.872	1.52203	1.0011e-05	0.000183329	yes	up	0.96	3.42	4.1	1.21	1.89	0.7	0.47	0.32	0.37	0.36	2.316	0.444
gene17152	CXCR5	C-X-C motif chemokine receptor 5	2.871	1.52137	0.00297446	0.0169493	yes	up	0.25	0.42	0.44	0.19	0.32	0.04	0.09	0.05	0.1	0.04	0.324	0.064
gene1783	TMEM71	transmembrane protein 71, transcript variant X1	2.869	1.52059	0.000542179	0.00443749	yes	up	0.44	0.98	3.1	0.88	0.95	0.1	0.24	0.17	0.43	0.26	1.27	0.24
gene15738	LOC106018839	uncharacterized LOC106018839	2.86	1.51581	0.0108852	0.0455858	yes	up	4.31	17.16	15.31	1.75	8.72	2.04	2.64	1.17	0.39	3.56	9.45	1.96
gene9298	MPV17L	MPV17 mitochondrial inner membrane protein like, transcript variant X1	2.859	1.51575	2.48197e-05	0.000374074	yes	up	2.07	8.99	4.57	2.35	4.22	0.82	1.05	1.35	0.78	0.66	4.44	0.932
gene12342	TTC9	tetratricopeptide repeat domain 9	2.858	1.51497	0.0228428	0.0794681	yes	up	0.26	0.85	4.61	1.05	0.94	0.09	0.12	0.5	0.32	0.3	1.542	0.266
gene17175	CRTAM	cytotoxic and regulatory T-cell molecule	2.854	1.51308	6.10602e-05	0.00078771	yes	up	0.59	1.19	1.43	0.86	1.15	0.11	0.37	0.1	0.38	0.13	1.044	0.218
gene1447	PRKAR2B	protein kinase cAMP-dependent type II regulatory subunit beta, transcript variant X1	2.852	1.5119	1.62208e-05	0.000266148	yes	up	1.15	2.91	4.66	2.17	2.14	0.39	0.26	0.8	0.47	0.6	2.606	0.504
gene6368	ZCCHC17	zinc finger CCHC-type containing 17	2.851	1.51167	9.55996e-10	7.76034e-08	yes	up	19.34	34.77	24.6	14.89	30.87	6.41	5.09	5.29	4.28	4.32	24.894	5.078
gene1123	LOC101803476	aldose reductase, transcript variant X1	2.85	1.51097	1.87427e-05	0.000298379	yes	up	182.22	349.6	889.73	440.52	615.62	76.37	44.63	204.65	35.98	81.38	495.538	88.602
gene141	NEURL1	neuralized E3 ubiquitin protein ligase 1	2.836	1.50386	0.0030788	0.0173868	yes	up	0.77	3.45	8.69	1.12	1.88	0.31	0.47	0.82	0.61	0.54	3.182	0.55
gene9313	XYLT1	xylosyltransferase 1	2.834	1.50296	0.000175953	0.00184472	yes	up	0.52	1.94	4.18	1.37	1.46	0.19	0.33	0.56	0.29	0.39	1.894	0.352
gene3671	LOC110351493	uncharacterized LOC110351493	2.829	1.50006	0.00924581	0.0404391	yes	up	4.21	3.77	4.19	5.57	5.54	0.13	0.55	1.47	0.33	2.26	4.656	0.948
gene17499	POP1	POP1 homolog, ribonuclease P/MRP subunit	2.828	1.49975	3.61969e-05	0.000514805	yes	up	2.1	2.7	5.27	1.68	5.09	0.93	0.76	0.22	0.87	0.65	3.368	0.686
gene6100	DCDC2	doublecortin domain containing 2	2.824	1.49786	0.000963789	0.00709727	yes	up	3.98	13	21.23	1.94	4.63	1.19	1.37	1.52	1.32	2.43	8.956	1.566
gene3380	LOC101792807	probable palmitoyltransferase ZDHHC20	2.823	1.49723	0.000403419	0.00352414	yes	up	9.39	43.35	39.35	7.59	25.32	3.67	6.07	3.66	3.15	5.98	25	4.506
gene3713	TSPAN1	tetraspanin 1	2.818	1.49454	0.000546238	0.00446282	yes	up	28.32	106.03	45.37	16.05	24.49	12.17	8.46	5.3	11.35	7.87	44.052	9.03
gene1579	HRH3	histamine receptor H3	2.816	1.4937	0.00360774	0.0197154	yes	up	0.92	0.77	2.57	0.28	0.59	0.22	0.09	0.14	0.26	0.29	1.026	0.2
gene16370	SLC17A9	solute carrier family 17 member 9, transcript variant X2	2.815	1.49299	1.51802e-06	3.93127e-05	yes	up	2.86	3.93	3.46	1.39	3.29	0.71	0.77	0.26	0.68	0.73	2.986	0.63
gene6369	FABP3	fatty acid binding protein 3	2.809	1.49016	0.0280742	0.0923893	yes	up	0.76	2.54	8.79	0.79	2.62	0.15	0.53	0.76	0.6	0.59	3.1	0.526
gene3969	SLC36A4	solute carrier family 36 member 4	2.804	1.48723	1.6585e-07	6.19323e-06	yes	up	1.4	3.19	4.86	1.81	3.17	0.39	0.62	0.37	0.89	0.64	2.886	0.582
gene21008	GNB5	G protein subunit beta 5	2.802	1.4864	0.00253155	0.0149343	yes	up	0.56	2.21	2.63	0.85	0.72	0.19	0.21	0.52	0.3	0.1	1.394	0.264
gene21125	CUNH19orf35	chromosome unknown C19orf35 homolog	2.802	1.48649	0.000343283	0.00309825	yes	up	0.63	0.9	3.54	1.74	1.48	0.23	0.32	0.48	0.6	0.27	1.658	0.38
gene6036	DGKB	diacylglycerol kinase beta, transcript variant X5	2.8	1.48551	0.011632	0.0479889	yes	up	0.06	0.44	4.55	1.89	0.41	1.48	0.06	0.08	0.11	1.66	1.47	0.678
gene5555	PTPN7	protein tyrosine phosphatase, non-receptor type 7	2.798	1.48445	0.0120904	0.0493608	yes	up	0.43	0.79	1.59	0.37	0.95	0.12	0.07	0.17	0.39	0.04	0.826	0.158
gene931	LOC106016728	uncharacterized LOC106016728, transcript variant X2	2.798	1.48455	0.01443	0.0563599	yes	up	0.13	0.12	0.56	0.19	0.63	0.06	0.11	0.08	0.04	0.05	0.326	0.068
gene5294	TRPS1	transcriptional repressor GATA binding 1, transcript variant X1	2.795	1.48283	0.00712667	0.032955	yes	up	0.07	0.26	0.72	0.11	0.19	0.03	0.04	0.08	0.06	0.04	0.27	0.05
gene1398	SNAI2	snail family transcriptional repressor 2	2.794	1.48254	0.00102944	0.00746977	yes	up	1.25	6.17	9.93	1.4	2.29	0.58	0.91	0.96	0.74	0.77	4.208	0.792
gene20904	LOC101800140	polypeptide N-acetylgalactosaminyltransferase 6	2.792	1.48129	0.000263205	0.00254248	yes	up	0.4	0.83	1.62	0.54	0.67	0.11	0.11	0.28	0.14	0.19	0.812	0.166
gene18193	LOC101797323	killer cell lectin-like receptor subfamily B member 1B allele A	2.79	1.4803	0.0139739	0.0550274	yes	up	0.74	1.61	1.63	0.4	0.73	0.26	0.09	0.4	0.17	0.46	1.022	0.276
gene10703	LOC101797781	hypothetical protein, transcript variant X1	2.789	1.48	0.000731821	0.00566559	yes	up	1.88	3.41	4.94	0.95	1.89	0.28	0.26	0.64	0.88	0.58	2.614	0.528
gene4537	IL18R1	interleukin 18 receptor 1	2.788	1.47945	1.90727e-06	4.74665e-05	yes	up	0.64	2.79	2.94	1.07	1.54	0.3	0.38	0.33	0.48	0.31	1.796	0.36
gene992	GREM1	gremlin 1, DAN family BMP antagonist	2.787	1.47896	0.0225866	0.0788542	yes	up	0.07	1.39	1.89	0.22	0.44	0.08	0.13	0.2	0.17	0.14	0.802	0.144
gene9191	POSTN	periostin, transcript variant X1	2.785	1.47768	0.000694541	0.00541625	yes	up	27.63	125.02	259.76	43.67	48.64	14.65	23.84	16.63	28.2	11.43	100.944	18.95
gene10674	IL5RA	interleukin 5 receptor subunit alpha, transcript variant X1	2.783	1.47675	0.0499782	0.140038	yes	up	0.13	0.46	0.63	0.06	0.22	0.14	0.08	0	0.05	0.06	0.3	0.066
gene20642	LOC101796723	uncharacterized LOC101796723	2.783	1.47679	0.00379312	0.0204237	yes	up	0.9	5.25	7.04	1.19	1.92	0.06	0.34	0.14	0.72	0.75	3.26	0.402
gene21750	LOC101802780	immunoglobulin heavy constant gamma 2-like	2.783	1.47659	0.0279511	0.0921153	yes	up	12.55	27.56	2.35	7.79	7.54	0.58	2.21	2.89	1.89	5.11	11.558	2.536
gene10546	LOC106017185	uncharacterized LOC106017185, transcript variant X1	2.779	1.47445	0.0396432	0.118597	yes	up	0.21	0.22	0.18	0.07	0.14	0.07	0.02	0.04	0.04	0.02	0.164	0.038
gene5284	LOC101804436	probable palmitoyltransferase ZDHHC1, transcript variant X1	2.778	1.47396	0.00205799	0.0127988	yes	up	0.12	0.43	0.59	0.14	0.39	0.05	0.04	0.05	0.1	0.06	0.334	0.06
gene15837	LOC101803387	protein FAM26F	2.774	1.4721	0.00395427	0.0210304	yes	up	0.3	0.4	1.14	0.38	0.77	0.09	0.16	0.16	0.1	0.09	0.598	0.12
gene22175	LOC101793635	V-set and immunoglobulin domain-containing protein 4-like	2.772	1.47117	0.0205023	0.073308	yes	up	0.73	4.81	11.36	3.35	3.05	0.42	0.73	1.71	0.35	0.76	4.66	0.794
gene11343	LOC101789908	poly [ADP-ribose] polymerase 14	2.769	1.46954	1.12669e-07	4.45572e-06	yes	up	16.27	58.46	54.26	18.58	29.61	7.57	8.92	4.82	7.48	7.24	35.436	7.206
gene17335	LOC101793233	C-type lectin domain family 17, member A-like	2.758	1.46379	5.59664e-05	0.000729455	yes	up	36.98	125.53	170	54.09	112.07	11.94	12.12	20.1	18.41	36.11	99.734	19.736
gene21103	LOC101799527	erythroblast NAD(P)(+)--arginine ADP-ribosyltransferase	2.758	1.46351	0.0249628	0.0846796	yes	up	1.22	1.23	2.34	2.76	1.45	0	0.23	0.22	0.63	0.78	1.8	0.372
gene16676	SLC16A6	solute carrier family 16 member 6	2.757	1.46308	0.00131505	0.0090189	yes	up	8.68	53.39	22.59	5.24	13.1	4.2	7	2.91	3.71	2.72	20.6	4.108
gene7764	REL	REL proto-oncogene, NF-kB subunit	2.756	1.46235	3.06552e-08	1.48708e-06	yes	up	5.76	13.95	14.28	6.14	10.89	1.39	2.69	1.28	2.46	2.85	10.204	2.134
gene14874	LOC101791289	uncharacterized LOC101791289, transcript variant X1	2.753	1.4612	0.0216605	0.0763449	yes	up	0.77	2.31	4.5	0.63	0.66	0.27	0.33	0.47	0.37	0.18	1.774	0.324
gene16980	LOC101796516	guanylate cyclase soluble subunit beta-2-like, transcript variant X1	2.753	1.46091	0.031598	0.100477	yes	up	0.04	0.11	0.41	0.09	0.26	0.03	0.03	0.04	0.05	0.02	0.182	0.034
gene6822	GPD2	glycerol-3-phosphate dehydrogenase 2, transcript variant X3	2.753	1.46104	3.48426e-05	0.000499123	yes	up	0.84	3.1	5.22	1.73	1.72	0.32	0.49	0.66	0.52	0.57	2.522	0.512
gene7211	ROPN1L	rhophilin associated tail protein 1 like	2.752	1.46032	4.37493e-05	0.000597133	yes	up	3	6.99	4.91	2.37	4.76	0.48	1.19	1.22	0.64	1.02	4.406	0.91
gene2886	VLDLR	very low density lipoprotein receptor	2.746	1.45715	0.00171943	0.0111218	yes	up	1.37	4.94	14.25	3.38	4.9	1.22	1.72	1.12	0.43	2.4	5.768	1.378
gene2922	MYH7B	myosin heavy chain 7B	2.741	1.45483	0.000687086	0.00538534	yes	up	3.41	3.74	7.01	9.62	4.22	0.42	0.87	2.91	1.02	2.15	5.6	1.474
gene17907	TAGAP	T-cell activation RhoGTPase activating protein, transcript variant X1	2.74	1.45442	0.00011763	0.00135701	yes	up	2.42	6.16	12.37	3.06	4.08	0.45	0.87	0.86	1.46	1.75	5.618	1.078
gene7301	TMEM139	transmembrane protein 139	2.735	1.45162	0.00393453	0.0209414	yes	up	0.84	1.76	4.78	0.63	2.12	0.78	0.56	0.21	0.6	0.41	2.026	0.512
gene12182	SLC24A4	solute carrier family 24 member 4, transcript variant X1	2.733	1.45065	0.000165255	0.00175643	yes	up	0.24	0.71	1.57	1.2	1.11	0.24	0.2	0.21	0.2	0.16	0.966	0.202
gene17280	CTSS	cathepsin S	2.733	1.45036	1.9174e-10	1.98623e-08	yes	up	45.22	112.48	176.86	98.38	96.62	17.5	25.71	20.02	18.66	26.46	105.912	21.67
gene3096	PRKX	protein kinase, X-linked	2.733	1.45044	7.37407e-05	0.000919935	yes	up	0.77	1.64	3.86	1.04	1.51	0.23	0.27	0.53	0.43	0.28	1.764	0.348
gene9642	OPTN	optineurin	2.732	1.45012	1.11854e-06	3.04441e-05	yes	up	34.36	127.6	79.03	30.28	71.87	13.7	16.56	11.13	14.59	15.45	68.628	14.286
gene12292	RACGAP1	Rac GTPase activating protein 1	2.731	1.44926	0.0155483	0.0594234	yes	up	1.05	2.25	17.3	3.33	3.07	0.32	0.55	1.29	0.84	1.95	5.4	0.99
gene386	GCLC	glutamate-cysteine ligase catalytic subunit	2.73	1.44896	1.14304e-08	6.34662e-07	yes	up	22.83	75.54	83.53	34.54	52.24	11.29	9.02	8.6	11.72	14.5	53.736	11.026
gene7502	LOC101800940	C-C chemokine receptor type 8, transcript variant X2	2.723	1.44539	0.0119092	0.0488367	yes	up	0.19	0.59	0.68	0.3	0.51	0.03	0.07	0.09	0.23	0.05	0.454	0.094
gene1524	CDC20	cell division cycle 20	2.722	1.44488	0.0202757	0.0726689	yes	up	1.25	1.96	22.61	5.01	4.88	0.34	0.69	1.99	1.56	2.01	7.142	1.318
gene21160	UGDH	UDP-glucose 6-dehydrogenase	2.719	1.44286	7.73963e-07	2.2243e-05	yes	up	54.64	157.87	103.06	43.47	121.46	18.87	18.85	24.34	15.78	21.61	96.1	19.89
gene9894	TMEM40	transmembrane protein 40, transcript variant X1	2.718	1.44276	0.00115467	0.00816919	yes	up	0.82	3.23	5.23	1.09	2.61	0.39	0.36	0.7	0.27	0.75	2.596	0.494
gene2553	CD44	CD44 molecule (Indian blood group), transcript variant X1	2.716	1.44143	0.000806765	0.006148	yes	up	4.71	16.07	38.11	7.4	10.85	1.21	1.98	3.18	3.98	4.17	15.428	2.904
gene7049	LOC101793086	multiple epidermal growth factor-like domains protein 6	2.715	1.44099	0.00245301	0.0145607	yes	up	0.17	1.1	1.49	0.31	0.44	0.16	0.19	0.14	0.11	0.08	0.702	0.136
gene6505	LOC106015761	uncharacterized LOC106015761, transcript variant X2	2.711	1.43881	0.0201142	0.0722206	yes	up	0.2	0.38	0.71	0.38	0.63	0.03	0.16	0.16	0.12	0	0.46	0.094
gene7691	LOC101803429	inducible T-cell costimulator	2.709	1.43778	0.00578589	0.0282485	yes	up	1.04	3.95	9.9	3.27	2.03	1.25	0.48	0.24	2.22	0.52	4.038	0.942
gene17128	TMEM45A	transmembrane protein 45A, transcript variant X2	2.707	1.43667	2.18731e-07	7.62866e-06	yes	up	190.72	159.96	189.52	132.3	223.75	57.34	55.05	31.17	26.68	30.4	179.25	40.128
gene10843	LOC106017266	uncharacterized LOC106017266	2.706	1.43634	0.00224197	0.0136675	yes	up	0.36	0.68	2.44	1.71	2.32	0.17	0.32	0.32	0.43	0.35	1.502	0.318
gene20831	LOC101800725	ribosomal protein S6 kinase 2 alpha, transcript variant X1	2.705	1.43558	0.00170686	0.0110611	yes	up	3.64	7.34	19.43	8.41	9.03	2.21	0.68	2.09	3.13	0.96	9.57	1.814
gene9104	LOC101797959	uncharacterized LOC101797959	2.705	1.43547	0.042238	0.123765	yes	up	0.17	0.67	2.62	0.7	1.18	0.25	0.06	0.18	0.22	0.57	1.068	0.256
gene14323	P2RY14	purinergic receptor P2Y14	2.703	1.43443	0.000439549	0.00377327	yes	up	0.35	1.31	2.65	1.35	1.25	0.45	0.21	0.15	0.21	0.27	1.382	0.258
gene19504	EXD1	exonuclease 3'-5' domain containing 1	2.695	1.43053	0.00141925	0.00958666	yes	up	0.26	1.04	1.15	0.47	0.86	0.13	0.2	0.11	0.23	0.11	0.756	0.156
gene6137	TMEM164	transmembrane protein 164, transcript variant X1	2.695	1.43046	4.12656e-07	1.29556e-05	yes	up	3.09	6.17	14.79	4.21	5.27	1.44	1.37	1.64	1.14	1.17	6.706	1.352
gene16894	ZFHX4	zinc finger homeobox 4, transcript variant X1	2.692	1.42868	4.57987e-05	0.000616616	yes	up	0.4	0.88	0.75	0.34	0.54	0.11	0.18	0.12	0.17	0.04	0.582	0.124
gene15724	SH2D4A	SH2 domain containing 4A	2.691	1.42789	0.000882182	0.00659427	yes	up	19.03	46.29	31.65	13.9	47.42	1.87	6.37	5.66	6.67	13.06	31.658	6.726
gene1355	UNC13D	unc-13 homolog D	2.689	1.42707	1.87441e-05	0.000298379	yes	up	2.75	4.66	6.68	2.28	3.7	0.79	0.51	0.66	1.11	0.78	4.014	0.77
gene4381	FAM78A	family with sequence similarity 78 member A	2.688	1.42641	2.93655e-06	6.73757e-05	yes	up	1.84	3.86	9.39	4.07	4.58	0.98	0.96	0.97	1.36	0.63	4.748	0.98
gene14212	LOC101793029	potassium channel subfamily K member 17	2.677	1.4207	0.00222593	0.0136167	yes	up	0.41	0.71	4.57	0.87	1.18	0.25	0.26	0.21	0.29	0.21	1.548	0.244
gene18191	LOC101796643	C-type lectin domain family 2 member B, transcript variant X2	2.676	1.41981	3.83299e-05	0.000534194	yes	up	309.27	473.03	851.39	271.33	561.03	40.09	164.62	59.43	142.49	116.44	493.21	104.614
gene9967	PAK6	p21 (RAC1) activated kinase 6, transcript variant X1	2.674	1.41874	0.0437982	0.126817	yes	up	0.06	0.26	0.55	0.15	0.24	0.03	0.05	0.15	0.01	0.03	0.252	0.054
gene18875	ALKBH3	alkB homolog 3, alpha-ketoglutaratedependent dioxygenase	2.67	1.41678	1.04885e-11	1.53254e-09	yes	up	2.81	6.19	6.39	4.84	5.37	13.58	6.4	12.5	6.65	1.16	5.12	8.058
gene21006	MYO5A	myosin VA	2.667	1.41531	0.0004712	0.00398097	yes	up	0.75	4.67	5.03	1.05	1.58	0.57	0.54	0.44	0.78	0.43	2.616	0.552
gene7824	BST1	bone marrow stromal cell antigen 1	2.667	1.41529	0.0112825	0.0468481	yes	up	5.65	11.12	46.16	6.95	69.79	3.51	4.69	10.82	4.58	5.34	27.934	5.788
gene5119	TCF21	transcription factor 21	2.665	1.41421	0.000994428	0.00726126	yes	up	4.32	11.24	22.96	2.39	5.5	1.52	1.35	2.25	1.98	1.73	9.282	1.766
gene16335	FBXL8	F-box and leucine rich repeat protein 8, transcript variant X9	2.663	1.41298	1.19925e-05	0.000210438	yes	up	2.54	3.47	5.58	2.29	4.18	0.68	1.21	1.06	0.34	0.55	3.612	0.768
gene8358	LOC101789531	tRNA wybutosine-synthesizing protein 2/3/4-like, transcript variant X1	2.663	1.41313	0.00746009	0.034164	yes	up	2.18	19.16	7.78	2.7	2.19	1.58	1.89	1.09	1.52	0.96	6.802	1.408
gene20940	MRC2	mannose receptor C type 2	2.66	1.4116	0.00373376	0.0201823	yes	up	0.54	1.78	10.33	2.26	2.93	0.41	0.46	0.89	0.55	1.29	3.568	0.72
gene19904	CHPT1	choline phosphotransferase 1	2.655	1.40854	4.63374e-05	0.000621458	yes	up	1.6	5.6	12.96	3.85	4.57	1.05	1.22	1.12	0.89	1.05	5.716	1.066
gene3454	SATB1	SATB homeobox 1, transcript variant X5	2.655	1.4085	3.46648e-07	1.11903e-05	yes	up	1.08	3	2.74	1.44	1.68	0.24	0.53	0.5	0.45	0.44	1.988	0.432
gene9826	DNAJB9	DnaJ heat shock protein family (Hsp40) member B9	2.653	1.4076	8.56746e-05	0.00104687	yes	up	13.76	52.25	27.37	8.47	17.24	5.42	4.53	4.24	5.88	5.31	23.818	5.076
gene371	HMGCLL1	3-hydroxymethyl-3-methylglutaryl-CoA lyase like 1, transcript variant X2	2.65	1.40604	0.00010565	0.00124672	yes	up	9.33	12.57	10.41	6.78	24.98	3.69	1.99	2.37	2.66	3.75	12.814	2.892
gene7796	CX3CR1	C-X3-C motif chemokine receptor 1	2.65	1.40583	0.00011419	0.00132753	yes	up	1.92	4.11	12	5.87	9.11	1.35	1.84	1.17	1.42	1.03	6.602	1.362
gene2854	ARHGEF28	Rho guanine nucleotide exchange factor 28	2.646	1.4036	0.010914	0.0456382	yes	up	1.24	2.74	15.7	1.57	1.49	0.74	0.72	0.56	0.97	1.14	4.548	0.826
gene21168	RHOH	ras homolog family member H, transcript variant X4	2.643	1.40214	3.78899e-06	8.3479e-05	yes	up	1.18	1.78	3.96	2.78	2.2	0.39	0.53	0.34	0.74	0.65	2.38	0.53
gene908	NXPE3	neurexophilin and PC-esterase domain family member 3, transcript variant X1	2.642	1.40174	4.81476e-06	0.000100989	yes	up	1	3.25	4.36	1.93	2.32	0.29	0.56	0.67	0.54	0.66	2.572	0.544
gene3226	SLC16A5	solute carrier family 16 member 5	2.641	1.40091	6.03755e-06	0.00012076	yes	up	11.31	33.02	15.92	10.74	21.51	3.95	6.13	3.32	5	6	18.5	4.88
gene19684	UNC93B1	unc-93 homolog B1 (C. elegans)	2.64	1.40057	3.0531e-10	3.02715e-08	yes	up	11.18	24.57	38.73	17.73	21.68	4.18	3.84	4.14	5.11	6.05	22.778	4.664
gene9279	ALCAM	activated leukocyte cell adhesion molecule, transcript variant X1	2.637	1.39886	0.000158265	0.00169512	yes	up	3.83	10.63	28.75	4.78	7.14	1.77	2.53	2.27	1.82	2.48	11.026	2.174
gene15343	COL6A2	collagen type VI alpha 2 chain, transcript variant X1	2.635	1.3978	5.68946e-05	0.000740857	yes	up	50.44	99.77	263.45	65.96	64.37	14.59	16.39	29.87	23.47	25.28	108.798	21.92
gene5948	LAPTM4A	lysosomal protein transmembrane 4 alpha	2.634	1.39744	2.73995e-09	1.87356e-07	yes	up	872.99	950.07	633.33	559.72	703.04	147.31	174.96	148.3	200.04	184.55	743.83	171.032
gene15286	SCUBE2	signal peptide, CUB domain and EGF like domain containing 2	2.633	1.39653	0.00200287	0.0125233	yes	up	0.12	0.44	0.66	0.46	0.43	0.11	0.07	0.08	0.17	0.03	0.422	0.092
gene3163	LOC110351391	uncharacterized LOC110351391	2.632	1.3961	0.0221635	0.07767	yes	up	0.34	0.2	0.89	0.75	0.84	0.17	0.12	0.09	0.25	0.03	0.604	0.132
gene17167	GRAMD1B	GRAM domain containing 1B, transcript variant X1	2.631	1.39553	4.98406e-06	0.000103569	yes	up	39.63	34.95	17.17	16.22	35.66	6.57	7	4.58	9.72	6.83	28.726	6.94
gene12034	LOC101804457	F-box only protein 6	2.63	1.39498	0.00021999	0.00222086	yes	up	12.78	60.57	30.54	8.45	18.63	3.85	5.78	4.38	4.47	6.52	26.194	5
gene2513	FNIP1	folliculin interacting protein 1, transcript variant X1	2.624	1.39187	5.85038e-08	2.60245e-06	yes	up	6.26	20.46	22.98	9.06	11.58	2.12	3.82	2.67	3.37	3.04	14.068	3.004
gene18478	IL12RB2	interleukin 12 receptor subunit beta 2	2.623	1.39098	0.0102801	0.0438531	yes	up	0.21	0.63	1.16	0.43	0.75	0.04	0.14	0.13	0.19	0.03	0.636	0.106
gene19465	ARRDC2	arrestin domain containing 2	2.623	1.3912	0.000266012	0.00255798	yes	up	16	14.74	19.65	39.83	13.93	4.65	3.7	3.61	7.92	5	20.83	4.976
gene3366	SDCBP	syndecan binding protein	2.622	1.39046	5.13036e-08	2.31216e-06	yes	up	213.53	657.25	416.93	201.61	332.78	71.8	94.48	62.82	81.7	86.36	364.42	79.432
gene20172	HAVCR2	hepatitis A virus cellular receptor 2, transcript variant X1	2.621	1.38987	0.00102598	0.00745101	yes	up	6.72	18.56	75.55	18.92	23.05	3.68	4.62	5.82	8.51	5.83	28.56	5.692
gene3838	LOC101804009	uncharacterized LOC101804009, transcript variant X1	2.621	1.39034	0.00501636	0.0253208	yes	up	0.31	0.8	2.55	1.04	0.91	0.1	0.36	0.25	0.28	0.14	1.122	0.226
gene13298	TNFRSF19	TNF receptor superfamily member 19	2.614	1.38645	7.06109e-05	0.000893482	yes	up	1.28	4.75	9.66	2.95	9.95	1.69	1.38	0.85	1.15	1.07	5.718	1.228
gene8955	LOC101790664	uncharacterized LOC101790664, transcript variant X1	2.612	1.38492	0.0211301	0.07496	yes	up	0.29	2.03	3.57	0.54	1.04	0.05	0.22	0.62	0.19	0.24	1.494	0.264
gene6393	TLR5	toll like receptor 5, transcript variant X2	2.609	1.38372	0.00108375	0.00778652	yes	up	1.44	6.14	15.81	3.74	3.91	0.91	1.84	1.47	1.06	1.85	6.208	1.426
gene18240	ME3	malic enzyme 3	2.606	1.38177	0.00481512	0.0245369	yes	up	0.5	2.75	3.17	0.7	1.06	0.17	0.27	0.29	0.46	0.49	1.636	0.336
gene14193	DEF6	DEF6, guanine nucleotide exchange factor	2.605	1.3815	0.000394114	0.00346466	yes	up	0.73	1.43	3.36	1.18	1.11	0.22	0.21	0.3	0.64	0.27	1.562	0.328
gene5551	KIF21B	kinesin family member 21B	2.605	1.38132	0.0014438	0.00971472	yes	up	0.43	1.22	3.2	1.1	1.47	0.3	0.36	0.19	0.55	0.46	1.484	0.372
gene18976	FAM102B	family with sequence similarity 102 member B	2.604	1.38065	0.00242325	0.0144551	yes	up	2.29	17.24	11.67	2.6	4.35	1.21	1.18	2.03	1.49	1.97	7.63	1.576
gene5857	INHBA	inhibin beta A subunit, transcript variant X1	2.604	1.38068	0.00908391	0.0398526	yes	up	2.14	2.24	1.53	1.76	9.59	0.93	0.38	0.59	1.45	0.65	3.452	0.8
gene9671	EFEMP1	EGF containing fibulin like extracellular matrix protein 1	2.598	1.37753	2.48097e-06	5.82713e-05	yes	up	16.58	30.74	29.92	9.13	16.42	3.62	3.32	5.81	4.16	5.3	20.558	4.442
gene15243	LAMP3	lysosomal associated membrane protein 3	2.596	1.37611	5.29947e-06	0.000108749	yes	up	7.14	10.83	17.58	5.06	14.51	1.56	1.64	3.13	2.73	2.85	11.024	2.382
gene9364	LOC101800693	borealin-2-like	2.595	1.37546	0.00778221	0.0353253	yes	up	1.26	1.98	3.06	1.48	5.13	0.21	0.79	0.53	0.48	0.78	2.582	0.558
gene13023	DEPDC1	DEP domain containing 1, transcript variant X1	2.591	1.37363	0.0171659	0.0641055	yes	up	0.3	0.37	3.01	0.39	0.72	0.1	0.16	0.16	0.18	0.41	0.958	0.202
gene16704	LOC101790937	uncharacterized LOC101790937	2.59	1.3731	1.13625e-08	6.33428e-07	yes	up	6.69	16.19	16.08	7.34	10.65	1.75	2.14	1.72	3.55	2.54	11.39	2.34
gene19557	SLAMF1	signaling lymphocytic activation molecule family member 1	2.59	1.37306	0.0122861	0.0500125	yes	up	0.34	0.74	0.73	0.2	0.47	0	0.07	0.14	0.18	0.15	0.496	0.108
gene12674	HSPA12A	heat shock protein family A (Hsp70) member 12A	2.588	1.37157	8.73873e-06	0.000163922	yes	up	0.86	1.88	3.46	0.97	1.33	0.22	0.34	0.45	0.38	0.4	1.7	0.358
gene8395	ITGB5	integrin subunit beta 5	2.588	1.37188	6.06954e-06	0.000121051	yes	up	59.07	90.86	143.78	54.45	189.09	19.86	25.78	15.52	32.85	25.65	107.45	23.932
gene13785	SLC47A1	solute carrier family 47 member 1	2.587	1.37106	0.00573475	0.0280832	yes	up	4.73	31.76	25.97	4.39	10	0.92	4.11	3.39	3.37	4.17	15.37	3.192
gene4536	IL1RL1	interleukin 1 receptor like 1, transcript variant X1	2.587	1.37116	0.0106992	0.0450775	yes	up	0.28	1.03	0.96	0.21	0.51	0.07	0.13	0.09	0.26	0.17	0.598	0.144
gene6875	IL2RB	interleukin 2 receptor subunit beta, transcript variant X1	2.587	1.37149	0.00064178	0.00512248	yes	up	0.66	2.58	4.31	2.03	1.44	0.28	0.49	0.32	0.84	0.49	2.204	0.484
gene16242	TLR4	toll like receptor 4	2.58	1.3673	0.000969215	0.00711825	yes	up	0.89	3.39	9.37	2.48	3.4	0.58	0.71	1.28	0.61	1.45	3.906	0.926
gene15345	COL6A1	collagen type VI alpha 1 chain	2.578	1.36629	2.04371e-05	0.00031986	yes	up	35.16	86.99	152.17	44.09	41.77	10.04	12.3	19.91	18.52	14.8	72.036	15.114
gene12622	LOC110353142	uncharacterized LOC110353142	2.577	1.36556	0.0116343	0.0479889	yes	up	0.31	0.26	1.05	0.55	0.66	0.06	0.08	0.16	0.13	0.18	0.566	0.122
gene18374	CHRNB4	cholinergic receptor nicotinic beta 4 subunit, transcript variant X1	2.573	1.36343	0.00562107	0.027659	yes	up	0.14	1.11	1.15	1	1.05	0.11	0.2	0.26	0.2	0.17	0.89	0.188
gene19724	DLGAP5	DLG associated protein 5	2.573	1.36358	0.0180729	0.0667208	yes	up	1.05	1.59	14.28	3.52	4.23	0.33	0.48	1.32	1.02	1.8	4.934	0.99
gene12828	GAB3	GRB2 associated binding protein 3	2.571	1.36236	0.000391946	0.00345216	yes	up	0.78	2.72	5.36	1.85	2.04	0.26	0.43	0.45	0.72	0.85	2.55	0.542
gene3263	VDR	vitamin D receptor	2.57	1.36175	0.00752897	0.0344235	yes	up	1.25	1.91	8.83	2.02	2.4	0.4	0.37	0.6	0.78	1.44	3.282	0.718
gene12945	PTPRE	protein tyrosine phosphatase, receptor type E	2.569	1.36126	0.00101633	0.00738624	yes	up	0.65	2.69	5.29	1.9	1.62	0.25	0.39	0.56	0.51	0.91	2.43	0.524
gene18441	P2RY6	pyrimidinergic receptor P2Y6, transcript variant X2	2.566	1.35977	0.00205342	0.0127761	yes	up	0.39	0.86	1.46	0.33	0.71	0.14	0.13	0.17	0.24	0.14	0.75	0.164
gene11333	TMEM37	transmembrane protein 37	2.565	1.35889	0.000289361	0.00272129	yes	up	4.12	8.94	20.59	9.43	22.29	2.74	2.45	3.24	2.43	4.15	13.074	3.002
gene13440	IKZF1	IKAROS family zinc finger 1, transcript variant X3	2.565	1.35888	1.19646e-06	3.22486e-05	yes	up	4.03	8.67	17.26	7.01	7.94	1.43	1.52	1.73	3.09	2.18	8.982	1.99
gene19798	HRH2	histamine receptor H2	2.564	1.3586	0.0467956	0.132972	yes	up	0.28	0.73	1.41	0.23	0.43	0	0.05	0.19	0.1	0.3	0.616	0.128
gene12889	CUNH10orf128	chromosome unknown C10orf128 homolog, transcript variant X1	2.563	1.35783	0.000661298	0.00523644	yes	up	0.85	1.84	3.68	1.35	1.17	0.43	0.35	0.35	0.64	0.14	1.778	0.382
gene752	L3MBTL3	l(3)mbt-like 3 (Drosophila), transcript variant X1	2.562	1.35707	0.00125089	0.00869919	yes	up	0.82	3.29	4.96	0.77	1.76	0.33	0.86	0.38	0.47	0.24	2.32	0.456
gene15663	PSTPIP1	proline-serine-threonine phosphatase interacting protein 1	2.559	1.35575	1.59833e-05	0.000263773	yes	up	1.13	3.59	5.31	2.56	3.1	0.37	0.58	0.85	0.79	0.82	3.138	0.682
gene5840	VOPP1	vesicular, overexpressed in cancer, prosurvival protein 1	2.546	1.34837	0.00579794	0.0282732	yes	up	1.87	3.86	4.8	1.42	1.41	0.32	0.16	1.04	0.78	0.54	2.672	0.568
gene277	FA2H	fatty acid 2-hydroxylase	2.545	1.34771	2.05315e-06	5.02995e-05	yes	up	45.22	88.9	60.78	33.24	81.43	15.07	14.07	8.26	20.09	12.17	61.914	13.932
gene20855	MCF2L	MCF.2 cell line derived transforming sequence like	2.544	1.34705	7.23121e-05	0.000909206	yes	up	1.78	9.87	12.51	3.94	6.3	1.1	1.74	1.49	1.52	1.52	6.88	1.474
gene16362	LOC101789606	interleukin-2 receptor subunit alpha-like	2.543	1.3463	0.011047	0.0460653	yes	up	1.01	3.72	6.08	2.02	1.31	0.38	0.56	0.26	1.13	0.48	2.828	0.562
gene20454	B4GALNT4	beta-1,4-N-acetyl-galactosaminyltransferase 4	2.543	1.34653	0.000330203	0.00301153	yes	up	0.69	2.37	3.61	0.94	1.4	0.24	0.31	0.46	0.39	0.52	1.802	0.384
gene6526	LOC101789766	excitatory amino acid transporter 4-like	2.543	1.34677	0.00031866	0.00292741	yes	up	1.6	6.37	11.65	4.98	4.84	0.67	1.07	1.31	1.26	2.03	5.888	1.268
gene2872	DOCK8	dedicator of cytokinesis 8	2.542	1.34585	5.40469e-05	0.000708428	yes	up	0.96	2.64	6.36	2.82	2.64	0.47	0.58	0.59	0.92	0.79	3.084	0.67
gene3186	LOC101791390	exocyst complex component 1-like	2.539	1.34428	0.0108051	0.045354	yes	up	0.1	0.32	0.68	0.4	0.29	0.08	0.07	0.04	0.13	0.07	0.358	0.078
gene4874	RUNX1	runt related transcription factor 1	2.538	1.34388	3.05621e-05	0.00044656	yes	up	0.67	2.02	2.97	1.41	1.26	0.19	0.44	0.27	0.5	0.46	1.666	0.372
gene3986	FUT4	fucosyltransferase 4	2.534	1.34127	0.00434678	0.0226202	yes	up	0.28	0.58	1.83	0.44	0.75	0.09	0.16	0.3	0.15	0.11	0.776	0.162
gene7689	CD28	CD28 molecule, transcript variant X2	2.532	1.34043	1.26822e-06	3.37245e-05	yes	up	2.74	8.52	17	6.35	9.87	1.67	1.83	2.06	1.87	2.58	8.896	2.002
gene14022	LPAR6	lysophosphatidic acid receptor 6	2.53	1.33911	7.37618e-05	0.000919935	yes	up	4.54	8.96	21.66	4.34	14.89	2.94	2.57	1.88	2.71	1.65	10.878	2.35
gene16858	TPX2	TPX2, microtubule nucleation factor, transcript variant X1	2.53	1.33924	0.0248591	0.0844517	yes	up	0.65	2.03	14.7	3.28	3.31	0.34	0.41	1.43	1.1	1.38	4.794	0.932
gene20282	SPI1	Spi-1 proto-oncogene, transcript variant X1	2.527	1.33753	4.11668e-06	8.95669e-05	yes	up	32.22	82.44	153.44	63.73	84.63	12	15.41	21.35	16.63	25.66	83.292	18.21
gene7479	IL2RG	interleukin 2 receptor subunit gamma	2.527	1.33724	1.26733e-05	0.000221003	yes	up	4.02	9.75	18.94	9.79	8.68	1.41	2.55	1.55	2.74	3.18	10.236	2.286
gene19787	TBK1	TANK binding kinase 1	2.524	1.33583	2.85118e-05	0.00042352	yes	up	6.61	31.41	15.9	6.29	14.23	3.16	3.69	2.14	2.73	1.88	14.888	2.72
gene3262	TMEM106C	transmembrane protein 106C	2.524	1.33574	1.08578e-07	4.30621e-06	yes	up	7.64	10.6	17.63	4.99	10.81	2.05	2.25	2.47	1.74	2.97	10.334	2.296
gene4568	KNDC1	kinase non-catalytic C-lobe domain containing 1	2.52	1.33334	0.0233003	0.0806562	yes	up	0.07	0.1	0.13	0.11	0.06	0.01	0.01	0.04	0.04	0.01	0.094	0.022
gene7746	FERMT1	fermitin family member 1	2.519	1.3326	4.60795e-06	9.78028e-05	yes	up	2.79	4.68	10.69	5.59	4.69	1.35	0.9	1.1	1.18	1.83	5.688	1.272
gene6263	PLA2G4A	phospholipase A2 group IVA, transcript variant X2	2.517	1.33177	4.3397e-05	0.000593904	yes	up	1.93	4.82	12.61	3.77	3.99	1.12	1.2	1.37	0.99	1.13	5.424	1.162
gene20694	RCAN2	regulator of calcineurin 2, transcript variant X2	2.516	1.33136	0.000191193	0.00198056	yes	up	5.65	7.54	10.04	3.83	4.28	0.69	1.56	1.54	1.46	1.77	6.268	1.404
gene7822	CC2D2A	coiled-coil and C2 domain containing 2A, transcript variant X1	2.514	1.3299	0.000158409	0.00169536	yes	up	0.55	0.94	1.32	0.51	1.13	0.13	0.33	0.27	0.11	0.19	0.89	0.206
gene1656	TSHZ2	teashirt zinc finger homeobox 2, transcript variant X1	2.513	1.32926	0.0261389	0.0877048	yes	up	0.08	0.34	0.89	0.19	0.19	0.03	0.04	0.13	0.07	0.08	0.338	0.07
gene20333	LOC106020193	uncharacterized LOC106020193, transcript variant X1	2.509	1.32722	0.0439085	0.12711	yes	up	0.62	1.31	2.17	0.82	0.54	0	0.26	0.38	0.61	0.13	1.092	0.276
gene6545	IL17RD	interleukin 17 receptor D, transcript variant X1	2.506	1.3252	0.000532373	0.00438048	yes	up	0.49	0.77	1.22	0.39	0.49	0.16	0.16	0.09	0.28	0.07	0.672	0.152
gene16799	LOC101791670	formin-like protein 1	2.505	1.3247	0.00154582	0.0102178	yes	up	2.97	9.33	13.43	5.58	5.74	0.59	3.31	1.58	2.48	2.01	7.41	1.994
gene4736	LRRC17	leucine rich repeat containing 17, transcript variant X3	2.497	1.32004	0.0104305	0.04432	yes	up	0.73	1.33	6.59	1.18	1.24	0.39	0.74	0.47	0.37	0.31	2.214	0.456
gene12787	SNX10	sorting nexin 10, transcript variant X1	2.496	1.31955	0.000191906	0.00198647	yes	up	4.97	20.88	30.66	8.96	15.84	2.14	2.84	5.12	3.51	2.91	16.262	3.304
gene17976	LOC101800838	lipopolysaccharide-induced tumor necrosis factor-alpha factor homolog, transcript variant X1	2.495	1.31886	7.28141e-09	4.4362e-07	yes	up	18.8	49.14	80.92	31.51	47.58	8.99	10.47	9.82	9.85	11.63	45.59	10.152
gene6456	BBS12	Bardet-Biedl syndrome 12, transcript variant X3	2.495	1.31903	0.000138497	0.0015365	yes	up	0.93	1.35	1.28	0.6	1.73	0.3	0.23	0.25	0.2	0.42	1.178	0.28
gene16065	LOC101800184	unconventional myosin-Ig	2.494	1.3186	0.000858432	0.00645498	yes	up	1.66	1.98	4.64	2.14	1.5	0.28	0.41	0.41	1.52	0.65	2.384	0.654
gene3601	C3AR1	complement C3a receptor 1	2.493	1.31789	0.000281003	0.00265709	yes	up	3.95	15.65	28.9	10.27	14.1	1.67	3.31	3.73	2.65	4.46	14.574	3.164
gene9986	PTGER3	prostaglandin E receptor 3	2.49	1.31593	0.0124373	0.0504948	yes	up	0.43	1.33	4.27	0.69	0.6	0.19	0.16	0.45	0.31	0.38	1.464	0.298
gene11408	SASH3	SAM and SH3 domain containing 3	2.488	1.31486	0.0441957	0.127649	yes	up	0.36	0.63	1.24	0.48	0.46	0.09	0	0.29	0.08	0.23	0.634	0.138
gene1538	ARMC9	armadillo repeat containing 9	2.488	1.3148	1.66625e-07	6.19323e-06	yes	up	3.49	6.68	4.96	3.13	8.22	1.19	1.03	1.2	1.1	0.81	5.296	1.066
gene12716	KIF18A	kinesin family member 18A	2.487	1.31463	0.0477337	0.135057	yes	up	0.16	0.23	2.59	0.44	0.49	0.08	0.09	0.26	0.1	0.25	0.782	0.156
gene16040	FAM81A	family with sequence similarity 81 member A, transcript variant X2	2.487	1.31441	0.0295123	0.0956256	yes	up	0.68	1.07	0.13	0.5	0.42	0.19	0.12	0.25	0.13	0.08	0.56	0.154
gene14688	CD96	CD96 molecule, transcript variant X1	2.484	1.31258	0.00804069	0.0362144	yes	up	0.44	1.4	4.02	1.35	1.17	0.31	0.27	0.14	0.82	0.28	1.676	0.364
gene15407	LCP1	lymphocyte cytosolic protein 1, transcript variant X1	2.484	1.31264	3.76414e-05	0.000526714	yes	up	38.58	75.35	194.88	107.03	100.07	15.01	19.29	23.35	25.93	34.75	103.182	23.666
gene16087	CCL20	C-C motif chemokine ligand 20	2.483	1.31183	0.0146591	0.0569979	yes	up	2.21	7.38	16.12	4.3	3.63	0.57	0.37	1.5	2.66	1.87	6.728	1.394
gene2456	ARL6IP5	ADP ribosylation factor like GTPase 6 interacting protein 5	2.483	1.31184	3.67954e-07	1.17415e-05	yes	up	38.5	101.06	130.69	36.15	73.63	21.2	17.38	15.36	14.01	16.15	76.006	16.82
gene20383	GEM	GTP binding protein overexpressed in skeletal muscle	2.481	1.31095	0.00226949	0.0137928	yes	up	14.48	65.82	112.56	18.79	20.64	12.28	5.8	8.01	12.23	9.82	46.458	9.628
gene12463	SYK	spleen associated tyrosine kinase, transcript variant X1	2.48	1.31031	8.16044e-05	0.0010051	yes	up	1.23	4.12	5.71	2.35	2.59	0.43	0.78	0.69	0.68	1	3.2	0.716
gene15065	LOC101796451	lysyl oxidase homolog 2, transcript variant X1	2.477	1.30858	0.00414444	0.0218078	yes	up	3.24	10.15	32.55	7.36	8.08	1.5	2.43	1.4	4	3.31	12.276	2.528
gene10022	FUT8	fucosyltransferase 8, transcript variant X3	2.476	1.30799	0.001096	0.00785014	yes	up	0.88	2.97	7.07	1.73	1.57	0.59	0.53	0.57	0.89	0.51	2.844	0.618
gene16576	GRIP2	glutamate receptor interacting protein 2, transcript variant X1	2.476	1.30802	0.00548012	0.0272456	yes	up	0.11	0.38	0.89	0.25	0.31	1.17	0.1	0.16	0.05	0.13	0.388	0.322
gene2189	SGCE	sarcoglycan epsilon, transcript variant X1	2.475	1.3077	0.00181882	0.0116132	yes	up	2.71	11.78	25.13	4.35	6.05	1.72	1.58	2.21	2.39	2.59	10.004	2.098
gene11691	LOC101801783	V-set and immunoglobulin domain-containing protein 4-like	2.473	1.30618	0.00430822	0.0224568	yes	up	4.7	28.88	80.35	20.44	22.22	3.75	6.61	5.82	4.46	10.16	31.318	6.16
gene13098	RNF150	ring finger protein 150	2.473	1.30618	0.000396854	0.0034796	yes	up	0.63	2.45	4.89	1.13	1.24	0.39	0.48	0.5	0.43	0.42	2.068	0.444
gene4813	LOC101799353	alpha-1,3-mannosyl-glycoprotein 4-beta-N-acetylglucosaminyltransferase C-like, transcript variant X1	2.472	1.30592	0.000625545	0.00501339	yes	up	1.18	2.64	6	1.94	3.32	0.28	0.47	0.94	0.73	0.9	3.016	0.664
gene8709	FAM171A1	family with sequence similarity 171 member A1, transcript variant X1	2.471	1.30513	0.000452421	0.00386227	yes	up	1.14	2.17	8.47	1.69	3.89	0.52	0.82	0.77	0.74	0.79	3.472	0.728
gene1725	CD99	CD99 molecule (Xg blood group), transcript variant X1	2.47	1.30466	0.000286821	0.00270106	yes	up	13.91	42.63	100.09	18.19	24.23	7.11	8.26	9.47	7.49	8.82	39.81	8.23
gene2251	PPM1H	protein phosphatase, Mg2+/Mn2+ dependent 1H	2.47	1.30471	0.000236537	0.00235536	yes	up	0.7	2.54	4.22	1.11	1.8	0.33	0.35	0.67	0.5	0.58	2.074	0.486
gene5844	STK17A	serine/threonine kinase 17a	2.469	1.30371	6.08873e-07	1.8098e-05	yes	up	7.09	17.8	31.38	13.06	16.02	2.5	3.84	4.28	4.56	4.01	17.07	3.838
gene5618	OTUD4	OTU deubiquitinase 4, transcript variant X1	2.468	1.30351	5.11099e-05	0.000674388	yes	up	7.51	36.03	29.15	8.85	16.87	4.88	4.75	3.69	4.8	3.92	19.682	4.408
gene14047	SYNGR3	synaptogyrin 3	2.464	1.3011	0.00219698	0.0134642	yes	up	1.96	3.32	10.4	5.98	5.03	0.93	1.35	0.92	2.08	1.17	5.338	1.29
gene17528	PRDM1	PR/SET domain 1, transcript variant X1	2.464	1.30117	0.00162717	0.0106316	yes	up	0.26	1.28	2.48	0.97	1.18	0.25	0.17	0.24	0.41	0.29	1.234	0.272
gene4382	PLPP7	phospholipid phosphatase 7 (inactive), transcript variant X1	2.462	1.29963	0.024286	0.082931	yes	up	0.41	1.17	4.44	2.35	2.07	0.44	0.41	0.8	0.6	0.11	2.088	0.472
gene8718	RUNDC3B	RUN domain containing 3B	2.462	1.29991	0.0212335	0.075263	yes	up	0.19	0.51	0.97	0.12	0.23	0.05	0.07	0.15	0.08	0.08	0.404	0.086
gene20982	LAYN	layilin, transcript variant X3	2.461	1.29939	0.0054939	0.0272847	yes	up	0.15	2	1.75	0.92	1.38	0.17	0.33	0.2	0.38	0.31	1.24	0.278
gene1317	ADRA1D	adrenoceptor alpha 1D	2.458	1.29756	2.18034e-05	0.00033894	yes	up	1.09	2.08	3.14	2.39	1.4	0.28	0.53	0.36	0.56	0.6	2.02	0.466
gene1697	TMEM123	transmembrane protein 123	2.458	1.29725	9.29749e-20	4.03308e-17	yes	up	44.07	78.16	114.57	52.42	74.1	17.68	17.95	13.56	16.79	18.23	72.664	16.842
gene6448	TRPC3	transient receptor potential cation channel subfamily C member 3, transcript variant X1	2.457	1.29714	0.00681254	0.0319045	yes	up	0.25	2.79	3.87	1.56	1.15	0.41	0.48	0.26	0.5	0.48	1.924	0.426
gene5547	LOC101800935	TBC1 domain family member 22B-like	2.456	1.29642	0.00146365	0.00981017	yes	up	1.67	2.84	5.68	2.31	3.23	0.49	1.41	0.43	0.72	0.58	3.146	0.726
gene6268	GLDC	glycine decarboxylase	2.456	1.29633	0.0018504	0.0117445	yes	up	396.07	195.14	84.37	207.2	327.37	68.62	82.4	46.29	62.78	62.46	242.03	64.51
gene18234	PRSS23	protease, serine 23, transcript variant X1	2.444	1.28927	5.34323e-06	0.000109342	yes	up	55.97	156.75	177.85	44.32	66.52	20.39	22.58	20.64	24.94	24.63	100.282	22.636
gene7607	TAPBPL	TAP binding protein like	2.444	1.28923	2.41442e-05	0.00036668	yes	up	1.69	3.31	1.99	1.32	2.33	0.56	0.6	0.4	0.6	0.42	2.128	0.516
gene14005	TRAF3IP3	TRAF3 interacting protein 3, transcript variant X1	2.443	1.28849	0.000677473	0.00534023	yes	up	2.52	3.74	5.72	3.02	4.02	0.91	0.41	0.43	1.94	0.83	3.804	0.904
gene19086	RASGEF1C	RasGEF domain family member 1C, transcript variant X1	2.443	1.28841	0.0014755	0.00987534	yes	up	0.24	0.41	1.29	0.27	0.52	0.08	0.14	0.14	0.14	0.13	0.546	0.126
gene14054	ASAP3	ArfGAP with SH3 domain, ankyrin repeat and PH domain 3	2.442	1.28824	0.000350718	0.003153	yes	up	2.93	10.73	10.69	4.32	5.56	1.28	1.07	1.89	2.28	1.1	6.846	1.524
gene7036	TACC3	transforming acidic coiled-coil containing protein 3, transcript variant X1	2.441	1.28719	5.4204e-06	0.000110306	yes	up	8.09	21.93	46.9	14.04	24.81	4.43	5.5	5.01	5.03	5.43	23.154	5.08
gene6331	PIK3CD	phosphatidylinositol-4,5-bisphosphate 3-kinase catalytic subunit delta	2.44	1.28673	0.000291412	0.00273687	yes	up	0.53	1.81	3.87	1.98	1.9	0.35	0.41	0.79	0.55	0.37	2.018	0.494
gene15380	SYNE1	spectrin repeat containing nuclear envelope protein 1, transcript variant X2	2.439	1.2864	2.18049e-05	0.00033894	yes	up	1.71	3.44	5.62	1.1	1.95	0.62	0.58	0.48	0.79	0.66	2.764	0.626
gene15863	LOC101791942	oxysterol-binding protein 2	2.438	1.28552	8.84892e-05	0.00107559	yes	up	17.48	55.45	24.96	16.21	24.37	6.1	9.47	4.96	5.51	5.75	27.694	6.358
gene20080	INPP5D	inositol polyphosphate-5-phosphatase D, transcript variant X1	2.437	1.2851	7.14749e-05	0.000903413	yes	up	2.23	7.87	14.33	6.57	6.98	1.13	1.62	1.45	2.52	1.93	7.596	1.73
gene5891	PQLC2	PQ loop repeat containing 2	2.437	1.28491	1.54696e-06	3.99877e-05	yes	up	4.34	12.75	11.41	5.76	9.65	1.68	1.86	1.7	2.64	2.58	8.782	2.092
gene12536	FAM46C	family with sequence similarity 46 member C, transcript variant X1	2.434	1.28322	5.59301e-05	0.000729455	yes	up	1.01	1.62	1.53	1.73	2.28	0.15	0.25	0.6	0.43	0.45	1.634	0.376
gene16970	CUNH9orf152	chromosome unknown C9orf152 homolog	2.434	1.2836	0.0113726	0.0471373	yes	up	1.01	1.05	1.99	0.28	0.98	0.47	0.27	0.25	0.11	0.17	1.062	0.254
gene17322	TSPO2	translocator protein 2	2.433	1.28276	0.0489719	0.137747	yes	up	0.15	0.51	1.08	0.15	0.62	0.06	0.1	0.16	0.19	0.03	0.502	0.108
gene2000	ACOT9	acyl-CoA thioesterase 9, transcript variant X1	2.432	1.28241	2.29468e-06	5.46053e-05	yes	up	5.6	18.71	22.95	8.08	10.45	2.1	3.17	2.48	3.64	3.29	13.158	2.936
gene10597	CREB5	cAMP responsive element binding protein 5, transcript variant X1	2.431	1.28141	1.35415e-05	0.000233273	yes	up	1.37	1.83	1.76	1.38	1.97	0.44	0.34	0.27	0.61	0.41	1.662	0.414
gene19532	LOC101798888	tyrosine-protein kinase ZAP-70, transcript variant X1	2.431	1.28178	0.00907132	0.03981	yes	up	1.65	5.5	4.5	3.51	2.86	0.58	0.27	0.35	1.88	0.42	3.604	0.7
gene20741	ABCG1	ATP binding cassette subfamily G member 1	2.431	1.28165	1.78253e-05	0.000287713	yes	up	1.18	3.12	4.59	3.1	4.58	0.56	0.78	0.69	0.99	0.9	3.314	0.784
gene4239	TUBB6	tubulin beta 6 class V	2.429	1.28036	0.000263745	0.00254316	yes	up	18.05	63.53	81.47	21.55	35.47	6.14	6.86	9.68	10.06	16.28	44.014	9.804
gene16346	SLC35F3	solute carrier family 35 member F3	2.427	1.27909	0.017278	0.0644592	yes	up	0.37	1.77	0.57	0.23	0.76	0.12	0.28	0.1	0.19	0.22	0.74	0.182
gene3758	FYB	FYN binding protein	2.426	1.27837	2.19342e-05	0.000340346	yes	up	2.71	9.07	16.78	7	9.1	1.59	1.83	2.27	2.24	2.2	8.932	2.026
gene7072	MFSD10	major facilitator superfamily domain containing 10	2.426	1.27848	0.000254516	0.00248449	yes	up	1.35	3.25	8.34	2.6	2.85	1.02	0.63	0.86	0.72	0.84	3.678	0.814
gene8165	PAPSS2	3'-phosphoadenosine 5'-phosphosulfate synthase 2, transcript variant X1	2.425	1.27797	0.0109884	0.0458873	yes	up	1.5	14.92	11.13	1.35	6.48	0.87	1.43	1.61	2.23	1.67	7.076	1.562
gene9275	CBLB	Cbl proto-oncogene B, transcript variant X1	2.425	1.27777	6.80255e-06	0.000133621	yes	up	1.19	4.7	5.71	2.45	3.02	0.61	0.8	0.65	0.97	0.89	3.414	0.784
gene6519	LOC101804743	butyrophilin subfamily 1 member A1-like	2.424	1.27761	5.203e-06	0.000107472	yes	up	3.71	11.13	7.72	3.09	4.57	0.66	1.13	0.86	1.51	1.29	6.044	1.09
gene11816	SLC37A2	solute carrier family 37 member 2, transcript variant X1	2.423	1.27676	0.00186346	0.0118113	yes	up	3.77	10.98	30.32	9.37	12.24	1.94	1.41	3.7	3.02	4.34	13.336	2.882
gene6038	MEOX2	mesenchyme homeobox 2	2.421	1.27542	0.00498898	0.0252192	yes	up	0.69	1.81	3.06	0.6	1.17	0.27	0.22	0.61	0.23	0.27	1.466	0.32
gene11151	SMC2	structural maintenance of chromosomes 2	2.42	1.27501	0.0155596	0.0594338	yes	up	0.69	1.47	10.17	4.06	2.46	0.44	0.55	0.99	1.39	0.82	3.77	0.838
gene3172	LOC101805249	endothelin B receptor-like	2.42	1.27495	0.00148067	0.00989562	yes	up	22.27	62.7	176.8	39.89	29.93	14.03	10.62	12.44	18.72	13.52	66.318	13.866
gene1654	ZNF217	zinc finger protein 217	2.417	1.27335	4.86036e-14	1.05417e-11	yes	up	6.17	11.67	17.33	7.67	9.21	2.49	2.72	1.77	2.54	2.91	10.41	2.486
gene6861	SH3BP1	SH3 domain binding protein 1	2.415	1.27193	0.00427559	0.022337	yes	up	0.95	1.79	3.22	1.43	1.87	0.12	0.4	0.18	0.91	0.7	1.852	0.462
gene17825	LAT2	linker for activation of T-cells family member 2, transcript variant X1	2.414	1.27168	0.000465112	0.00394414	yes	up	1.57	5.03	7.05	2.14	3.34	0.48	0.87	0.77	0.99	1.29	3.826	0.88
gene8818	TRIM71	tripartite motif containing 71	2.41	1.26874	0.000539275	0.00441894	yes	up	0.27	0.4	1.39	0.53	0.8	0.14	0.15	0.1	0.2	0.19	0.678	0.156
gene7429	RXFP1	relaxin/insulin like family peptide receptor 1, transcript variant X1	2.409	1.26814	0.0092599	0.0404712	yes	up	0.24	0.44	0.73	0.44	0.43	0.03	0.09	0.23	0.12	0.05	0.456	0.104
gene14065	LOC101800581	myosin-IIIb	2.408	1.26769	0.00262945	0.0153777	yes	up	0.3	0.68	1.36	0.3	0.57	0.14	0.15	0.12	0.13	0.24	0.642	0.156
gene20960	PIK3R6	phosphoinositide-3-kinase regulatory subunit 6	2.408	1.26781	0.000156265	0.00168018	yes	up	0.84	1.63	4.38	2.23	2.27	0.5	0.49	0.33	0.79	0.48	2.27	0.518
gene2213	ICA1	islet cell autoantigen 1, transcript variant X1	2.408	1.26805	0.000861582	0.00647166	yes	up	1.16	3.98	6.86	1.04	2.41	0.71	0.53	0.79	0.39	0.82	3.09	0.648
gene1093	LOC110352868	uncharacterized LOC110352868	2.405	1.26602	0.0234842	0.081132	yes	up	0.08	0.32	0.75	0.27	0.14	0.05	0.1	0.08	0.08	0.09	0.312	0.08
gene3347	LYN	LYN proto-oncogene, Src family tyrosine kinase, transcript variant X1	2.405	1.2662	0.000190272	0.00197249	yes	up	11.46	36.84	79.45	24.8	43.66	6.49	8.24	11.92	7.14	10.14	39.242	8.786
gene5552	ELF3	E74 like ETS transcription factor 3	2.401	1.26389	0.00598049	0.0289858	yes	up	5.92	10.97	9.08	1.01	8.27	1.03	2.09	2.1	1.26	1.87	7.05	1.67
gene17658	LOC106019417	uncharacterized LOC106019417	2.398	1.26192	0.0369923	0.112858	yes	up	0.14	0.76	0.89	0.27	0.53	0.05	0.04	0.1	0.28	0.08	0.518	0.11
gene12782	HOXA2	homeobox A2	2.396	1.26042	0.034786	0.10783	yes	up	0.18	0.19	0.41	0.12	0.21	0.11	0.02	0.03	0.07	0.04	0.222	0.054
gene7193	ABCB9	ATP binding cassette subfamily B member 9, transcript variant X1	2.395	1.26012	0.0129918	0.0521967	yes	up	0.33	2.12	1.52	0.53	1.23	0.42	0.39	0.11	0.1	0.33	1.146	0.27
gene11089	LOC101803910	uncharacterized LOC101803910	2.39	1.25726	0.000124711	0.00142011	yes	up	16.25	16	17.25	5.84	13.26	3.11	2.63	2.44	5.85	2.9	13.72	3.386
gene12586	ASAH1	N-acylsphingosine amidohydrolase 1	2.39	1.25703	2.47087e-07	8.44782e-06	yes	up	70.59	191.01	343.96	136.62	210.28	42.69	48.28	42.53	44.87	40.89	190.492	43.852
gene18554	RUNX3	runt related transcription factor 3	2.388	1.25571	0.00448695	0.0231278	yes	up	0.29	1.07	1.59	0.78	0.75	0.17	0.18	0.09	0.44	0.14	0.896	0.204
gene673	FBXO18	F-box protein, helicase, 18, transcript variant X1	2.386	1.25442	2.30187e-07	7.96814e-06	yes	up	14.3	41.03	33.73	13.53	23.41	4.61	6.15	5.58	7.02	6.49	25.2	5.97
gene13980	ANKS6	ankyrin repeat and sterile alpha motif domain containing 6	2.385	1.25392	1.24537e-05	0.00021772	yes	up	3.6	6.17	4.84	4.07	3.95	1.46	0.55	0.95	1.12	1.53	4.526	1.122
gene2726	LOC110351193	uncharacterized protein CXorf21-like	2.385	1.25398	0.0419668	0.123263	yes	up	0.22	0.33	2.51	0.97	1.02	0.35	0.05	0.22	0.19	0.34	1.01	0.23
gene1937	LY86	lymphocyte antigen 86	2.381	1.25165	0.00567298	0.0278892	yes	up	7.96	24.29	95.75	25.15	14.94	5.01	10.07	8.86	5.96	6.11	33.618	7.202
gene3227	LOC106014709	uncharacterized LOC106014709	2.381	1.25139	0.00115349	0.00816503	yes	up	4.8	18.09	6.36	3.7	9.43	1.96	1.74	2.63	1.43	2.35	8.476	2.022
gene20736	UBASH3A	ubiquitin associated and SH3 domain containing A	2.38	1.25087	0.00237669	0.0142755	yes	up	0.63	1.54	2.79	0.81	0.78	0.23	0.18	0.17	0.64	0.48	1.31	0.34
gene6288	SUSD1	sushi domain containing 1	2.379	1.2504	0.000445796	0.00381745	yes	up	2.57	16.53	11.86	5.04	7.61	2.16	2.57	1.31	1.82	2.43	8.722	2.058
gene16398	ADAMTS2	ADAM metallopeptidase with thrombospondin type 1 motif 2	2.375	1.248	0.00890313	0.0392456	yes	up	2.31	12.23	21.48	2.73	3.88	1.11	1.53	2.85	1.76	1.94	8.526	1.838
gene18668	LOC101798404	T-cell surface glycoprotein CD1b-3, transcript variant X1	2.375	1.24763	0.000258395	0.00251175	yes	up	2.98	7	16.72	7.17	6.1	0.94	1.39	1.99	2.24	2.22	7.994	1.756
gene20818	TMEM169	transmembrane protein 169, transcript variant X2	2.375	1.24766	0.0103317	0.0440461	yes	up	0.21	0.52	1.42	0.18	0.35	0.12	0.2	0.05	0.16	0.11	0.536	0.128
gene7495	F8	coagulation factor VIII	2.373	1.24699	0.0155582	0.0594338	yes	up	0.89	2.23	10.66	3.53	6.73	0.41	0.66	1.77	1.41	1.15	4.808	1.08
gene14599	LOC101797371	beta-1,4-galactosyltransferase galt-1-like, transcript variant X5	2.371	1.24538	0.00667666	0.0314699	yes	up	0.21	1.13	2.38	0.49	1.08	0.25	0.13	0.25	0.19	0.37	1.058	0.238
gene4170	RNF19B	ring finger protein 19B	2.366	1.24246	0.00143037	0.00963831	yes	up	4.6	15.21	12.23	2.66	4.67	1.62	1.63	1.17	2.32	2.5	7.874	1.848
gene12603	SCARB2	scavenger receptor class B member 2	2.365	1.24167	1.96171e-10	2.01707e-08	yes	up	52.33	123.72	173.04	65.64	101.89	26.74	26.06	21.85	22.8	24.03	103.324	24.296
gene9489	TGFBI	transforming growth factor beta induced	2.364	1.24098	5.74231e-05	0.000747039	yes	up	10.71	16.31	40.38	21.71	21.07	2.96	3.84	5.71	7.63	6.13	22.036	5.254
gene12262	LOC101802866	poly [ADP-ribose] polymerase 12-like	2.363	1.24071	7.8453e-08	3.28014e-06	yes	up	26.66	75.66	71.13	29.67	39.13	12.26	14.3	8.38	12.22	11.22	48.45	11.676
gene12906	LOC101795151	neuropeptide Y receptor type 4	2.362	1.23993	0.0138816	0.0547573	yes	up	1.19	1.31	1.84	3.62	5.46	0.8	1.23	0.32	0.78	0.38	2.684	0.702
gene10496	KCNQ1	potassium voltage-gated channel subfamily Q member 1	2.359	1.2381	0.0147439	0.0571675	yes	up	0.43	1.14	0.54	0.67	1.26	0.11	0.23	0.45	0.1	0.12	0.808	0.202
gene19500	NUSAP1	nucleolar and spindle associated protein 1, transcript variant X1	2.359	1.23816	0.0213389	0.0755432	yes	up	1.17	2.69	19.18	5.23	4.8	0.67	0.75	2.38	1.5	1.82	6.614	1.424
gene2917	TOX2	TOX high mobility group box family member 2	2.359	1.2384	0.00185434	0.0117588	yes	up	0.46	0.89	1.69	2.59	2.55	0.36	0.19	0.26	0.66	0.47	1.636	0.388
gene7975	CST7	cystatin F	2.359	1.23822	0.00729165	0.0334928	yes	up	1.59	2.16	3.9	0.95	1.32	0.28	0.08	0.44	0.6	0.53	1.984	0.386
gene2353	ALDH1A3	aldehyde dehydrogenase 1 family member A3, transcript variant X1	2.358	1.23776	0.00538981	0.0268832	yes	up	2.75	6.63	5.01	0.89	1.3	0.6	0.62	0.85	1.06	0.82	3.316	0.79
gene971	BMF	Bcl2 modifying factor, transcript variant X1	2.358	1.23771	1.05476e-05	0.000190392	yes	up	2.68	2.12	4.76	4.21	2.92	0.76	0.93	1.05	0.98	0.77	3.338	0.898
gene12193	PRIMA1	proline rich membrane anchor 1	2.356	1.23607	8.77297e-06	0.000164342	yes	up	13.88	40.66	50.85	17.23	19.9	6.68	7.8	11.39	6.97	8.71	28.504	8.31
gene10696	NLRC5	NLR family CARD domain containing 5, transcript variant X2	2.355	1.23587	0.000276065	0.00262335	yes	up	2.04	7	6.48	2.73	3.14	1.09	1.32	0.48	1.59	0.72	4.278	1.04
gene3088	RFLNB	refilin B	2.354	1.23526	4.93683e-06	0.000102895	yes	up	52.15	44.84	93.49	25.7	75.66	13.22	12.77	17.27	12.56	14.76	58.368	14.116
gene1427	LOC101793135	granulocyte-macrophage colony-stimulating factor receptor subunit alpha, transcript variant X1	2.348	1.23169	0.000120521	0.00138147	yes	up	1.32	3.12	5.82	2.89	2.03	0.59	0.95	0.52	1.09	0.55	3.036	0.74
gene6088	FANCB	Fanconi anemia complementation group B	2.347	1.23052	0.00806291	0.0362909	yes	up	0.23	1.01	2.13	0.61	0.62	0.18	0.16	0.3	0.18	0.24	0.92	0.212
gene19755	CH25H	cholesterol 25-hydroxylase	2.346	1.23034	0.0473508	0.134083	yes	up	0.38	0.88	3.03	0.3	0.37	0.29	0.09	0.17	0.21	0.32	0.992	0.216
gene7747	LOC101802361	leucine-rich repeat neuronal protein 4	2.345	1.2298	0.000431511	0.00371576	yes	up	1.15	3	4.53	1.19	1.76	0.33	0.5	0.84	0.52	0.49	2.326	0.536
gene11518	BCL11B	B-cell CLL/lymphoma 11B, transcript variant X1	2.343	1.22859	0.0136774	0.0541826	yes	up	0.15	0.32	0.88	0.32	0.29	0.08	0.03	0.06	0.19	0.04	0.392	0.08
gene16301	LPCAT2	lysophosphatidylcholine acyltransferase 2	2.343	1.22834	1.69248e-06	4.3107e-05	yes	up	5.35	12.41	22.96	7.18	10	2.4	2.49	2.76	2.49	3.4	11.58	2.708
gene17445	KIF20A	kinesin family member 20A	2.343	1.2283	0.0273165	0.0905604	yes	up	1.15	1.35	15.36	2.9	3.01	0.5	0.54	1.65	1.04	1.06	4.754	0.958
gene2280	TTLL9	tubulin tyrosine ligase like 9	2.34	1.22645	0.00263287	0.015382	yes	up	2.56	3.43	4.67	0.71	2.12	0.48	1.55	0.61	0.5	0.37	2.698	0.702
gene14574	RAB44	RAB44, member RAS oncogene family, transcript variant X1	2.338	1.22521	0.00141756	0.0095822	yes	up	0.28	0.63	1.1	0.41	0.81	0.18	0.1	0.1	0.25	0.15	0.646	0.156
gene17764	ASPM	abnormal spindle microtubule assembly, transcript variant X1	2.334	1.22308	0.0464292	0.132283	yes	up	0.16	0.65	4.42	0.71	0.72	0.07	0.27	0.38	0.26	0.44	1.332	0.284
gene17129	ADGRG7	adhesion G protein-coupled receptor G7	2.331	1.22105	0.0485181	0.136698	yes	up	14.3	7.94	4.15	22.42	23.23	10.39	4.89	1.48	1.32	2.03	14.408	4.022
gene10885	CARD11	caspase recruitment domain family member 11, transcript variant X1	2.327	1.21819	1.72055e-07	6.3688e-06	yes	up	2.61	3.51	8.48	4.69	5.9	1.03	1.19	1.13	1.54	1.21	5.038	1.22
gene22212	LOC101799088	laminin subunit alpha-4-like	2.327	1.21854	0.0338777	0.105652	yes	up	0.49	0.68	0.89	0.4	1.2	0.24	0.26	0.05	0.14	0.23	0.732	0.184
gene10950	PKP2	plakophilin 2	2.324	1.21655	0.0108928	0.0455858	yes	up	0.82	1.32	9.1	2.33	4.54	0.48	1.05	0.91	0.61	1.1	3.622	0.83
gene4154	ARHGAP25	Rho GTPase activating protein 25, transcript variant X1	2.324	1.2165	0.000213499	0.00217221	yes	up	2.37	7.31	12.71	4.68	6.87	0.79	1.21	1.32	1.81	2.45	6.788	1.516
gene5542	PSPC1	paraspeckle component 1, transcript variant X1	2.324	1.2168	6.70013e-07	1.97882e-05	yes	up	8.7	10.58	11.64	5.88	9.71	2.91	3.35	2.42	2.68	2.08	9.302	2.688
gene12002	CUNH9orf64	chromosome unknown C9orf64 homolog, transcript variant X1	2.323	1.21618	3.09731e-08	1.48767e-06	yes	up	11.01	18.29	16.84	10.37	22.52	3.66	5.11	3.85	3.23	4.18	15.806	4.006
gene8605	BTLA	B and T lymphocyte associated	2.32	1.21381	0.0340643	0.106043	yes	up	0.24	0.49	0.64	0.21	0.42	0.06	0.03	0.02	0.08	0.02	0.4	0.042
gene9362	IGSF6	immunoglobulin superfamily member 6, transcript variant X1	2.32	1.21432	0.000106427	0.00125197	yes	up	6.69	14.34	36.69	14.81	17.08	2.8	4.5	5.16	3.77	4.11	17.922	4.068
gene16746	HOXB3	homeobox B3, transcript variant X2	2.319	1.21344	0.00494243	0.0250844	yes	up	1.26	1.03	1.06	1.24	2.02	0.33	0.99	0.05	0.07	0.82	1.322	0.452
gene18283	BTK	Bruton tyrosine kinase	2.319	1.21356	0.000664023	0.00525202	yes	up	5.05	11.58	22.25	11.72	12.9	1.58	1.71	3.14	3.87	5.02	12.7	3.064
gene5462	SLC2A1	solute carrier family 2 member 1	2.319	1.21336	0.00446377	0.0230512	yes	up	4.5	26.41	25.07	4.87	6.56	1.89	4.01	2.93	3.14	3.67	13.482	3.128
gene0	LOC101789439	tyrosine-protein phosphatase non-receptor type 11-like	2.318	1.21271	0.00219306	0.0134541	yes	up	1.89	4.25	12.56	3.14	4.34	0.72	0.65	1.16	1.79	1.67	5.236	1.198
gene111	ELOVL7	ELOVL fatty acid elongase 7	2.318	1.21257	0.00571784	0.0280425	yes	up	4.77	33.44	18.69	4.01	20.32	3.4	4.76	3.36	3.13	4.75	16.246	3.88
gene2356	LINS1	lines homolog 1, transcript variant X1	2.317	1.21206	0.000145971	0.00159923	yes	up	0.99	2.01	1.52	0.64	1.38	0.29	0.37	0.34	0.28	0.38	1.308	0.332
gene15561	DOCK2	dedicator of cytokinesis 2	2.313	1.20971	4.47684e-05	0.000605092	yes	up	1.5	3.75	9.06	3.36	4.28	0.86	1.23	0.75	1.1	1.19	4.39	1.026
gene8866	SLA2	Src like adaptor 2, transcript variant X1	2.313	1.20992	0.000393263	0.00345937	yes	up	1.14	2.58	2.52	1.91	1.66	0.43	0.34	0.57	0.89	0.29	1.962	0.504
gene14359	CD83	CD83 molecule	2.311	1.20874	0.00130955	0.00899896	yes	up	0.96	4.44	7.94	2.34	3.4	0.58	0.92	0.97	1.61	2.11	3.816	1.238
gene21100	LOC101799220	semaphorin-7A	2.311	1.20823	0.00401071	0.0212572	yes	up	1.04	4.69	8.69	2.53	3.71	0.56	0.8	1.13	1.32	0.89	4.132	0.94
gene16800	MAP3K14	mitogen-activated protein kinase kinase kinase 14	2.31	1.20761	6.52279e-08	2.83833e-06	yes	up	5.85	10.09	11.16	4.87	9.62	1.27	2.3	1.85	2.34	2.71	8.318	2.094
gene8316	TNFSF10	TNF superfamily member 10, transcript variant X1	2.306	1.20528	7.61926e-05	0.000947697	yes	up	20.87	43.85	32.77	22.77	39.08	5.68	15.26	4.09	9.43	8.34	31.868	8.56
gene5036	SPON1	spondin 1, transcript variant X1	2.304	1.20392	0.0370912	0.113049	yes	up	0.33	0.72	1.64	0.2	0.45	0.18	0.24	0.11	0.05	0.21	0.668	0.158
gene20782	STOX2	storkhead box 2, transcript variant X1	2.302	1.20281	0.000818146	0.00620923	yes	up	0.35	0.99	2	0.61	0.54	0.18	0.29	0.19	0.14	0.25	0.898	0.21
gene11801	LOC110352991	uncharacterized LOC110352991	2.301	1.20242	0.0012919	0.00889966	yes	up	0.78	4	4.45	1.18	1.43	0.55	0.47	0.64	0.51	0.6	2.368	0.554
gene16732	ABI3	ABI family member 3, transcript variant X1	2.301	1.20239	0.000410926	0.00356907	yes	up	2.1	4.17	11.27	6.22	7.04	1.21	1.81	1.48	1.91	1.04	6.16	1.49
gene2977	PTPN22	protein tyrosine phosphatase, non-receptor type 22, transcript variant X1	2.3	1.20141	6.56475e-05	0.000838794	yes	up	0.54	1.38	1.95	0.85	0.81	0.27	0.23	0.25	0.34	0.18	1.106	0.254
gene14201	UHRF1BP1	UHRF1 binding protein 1	2.299	1.20099	8.39118e-05	0.00102714	yes	up	2.03	4.86	11.06	5.54	6.21	0.99	1.23	1.7	1.56	1.73	5.94	1.442
gene20778	CASP3	caspase 3, transcript variant X2	2.297	1.20004	1.21237e-06	3.26142e-05	yes	up	15.42	34.74	60.72	22.11	43.34	8.96	11.47	6.37	7.89	8.55	35.266	8.648
gene17408	LOC101804850	secreted frizzled-related protein 1-like	2.292	1.19689	0.0418882	0.123136	yes	up	0.6	0.35	0.37	0.28	0.99	0.06	0.29	0.18	0.13	0.04	0.518	0.14
gene7681	LOC101801770	shugoshin 2-like, transcript variant X1	2.292	1.19689	0.00109587	0.00785014	yes	up	0.56	1.26	3.44	1.01	1.41	0.22	0.38	0.37	0.42	0.42	1.536	0.362
gene17364	LY75	lymphocyte antigen 75	2.291	1.19587	1.80689e-08	9.65881e-07	yes	up	6.87	12.94	19.25	7.39	12.52	3.99	3.36	2.76	4.08	2.62	11.794	3.362
gene1028	RHOQ	ras homolog family member Q	2.285	1.19241	3.68298e-05	0.000520606	yes	up	2.07	7.09	11.05	4.52	4.77	0.81	1.28	1.53	1.07	1.64	5.9	1.266
gene8858	SAMHD1	SAM and HD domain containing deoxynucleoside triphosphate triphosphohydrolase 1, transcript variant X1	2.285	1.19242	0.00112122	0.00798954	yes	up	40.11	160.22	151.84	28.64	68.53	18.51	31.69	17.85	16.29	25.56	89.868	21.98
gene8190	KIF15	kinesin family member 15, transcript variant X2	2.283	1.19073	0.0102214	0.043661	yes	up	1.31	5.54	14.6	2.48	3.52	0.54	1.2	1.61	1.03	1.86	5.49	1.248
gene20749	KIAA1551	KIAA1551 ortholog, transcript variant X4	2.282	1.19027	0.00339465	0.0187733	yes	up	1.46	8.84	10.54	1.7	3.5	0.81	1.58	1.01	1.22	1.4	5.208	1.204
gene14647	USP35	ubiquitin specific peptidase 35	2.281	1.18953	0.0349588	0.108173	yes	up	1.4	0.73	0.35	1.02	3.91	0.4	0.38	0.23	0.62	0.46	1.482	0.418
gene4134	ADAMTS6	ADAM metallopeptidase with thrombospondin type 1 motif 6	2.281	1.18935	0.0195334	0.0707208	yes	up	0.12	0.16	0.52	0.13	0.17	0.02	0.07	0.04	0.09	0.07	0.22	0.058
gene21380	PLVAP	plasmalemma vesicle associated protein	2.279	1.18852	0.000244878	0.00241589	yes	up	20.12	40.07	43.92	32.28	42.2	4.24	5.79	8.25	10.57	15.95	35.718	8.96
gene21549	LOC101801610	protein FAM162B, transcript variant X1	2.278	1.18806	1.80959e-05	0.000291403	yes	up	31.58	82.65	38.05	25.07	42.78	13.27	11.88	9.92	10.94	10.36	44.026	11.274
gene14372	LOC101797665	atypical chemokine receptor 2, transcript variant X2	2.276	1.18629	0.0103387	0.0440627	yes	up	2.49	12	7.37	0.73	4.8	0.28	1.73	1.1	2.14	1.84	5.478	1.418
gene9297	PDXDC1	pyridoxal dependent decarboxylase domain containing 1	2.274	1.18555	1.13022e-08	6.32605e-07	yes	up	88.52	131.57	80.54	81.74	113.51	28.18	26.35	21.29	27.43	27.39	99.176	26.128
gene14473	GPR137B	G protein-coupled receptor 137B	2.273	1.18431	0.00364012	0.0198306	yes	up	4.54	40.52	27.16	9.74	11.75	2.89	4.92	4.54	4.65	4.92	18.742	4.384
gene19970	TLR1-A	toll-like receptor 1, transcript variant X1	2.273	1.18445	0.000110092	0.00128961	yes	up	0.83	1.86	3.08	0.78	1.38	0.14	0.32	0.46	0.36	0.46	1.586	0.348
gene1267	RBM43	RNA binding motif protein 43, transcript variant X1	2.271	1.18309	0.000154296	0.00166416	yes	up	8.08	33.32	18.08	11.23	17.02	5.08	6.2	3.98	3.95	3.13	17.546	4.468
gene20268	HORMAD1	HORMA domain containing 1, transcript variant X3	2.268	1.18119	0.0182422	0.0670961	yes	up	0.92	1.08	1.61	0.23	0.5	0.12	0.2	0.18	0.25	0.33	0.868	0.216
gene158	LHFPL2	lipoma HMGIC fusion partner-like 2, transcript variant X3	2.266	1.18028	0.00247796	0.0146743	yes	up	0.92	3.51	6.94	3.45	3.14	0.32	2.04	1.06	1.46	0.71	3.592	1.118
gene6361	LAPTM5	lysosomal protein transmembrane 5	2.266	1.18012	6.71871e-06	0.000132664	yes	up	39.45	69.38	147.08	67.91	91.34	12.95	17.66	19.29	23.96	28.42	83.032	20.456
gene7034	LOC101791777	uncharacterized LOC101791777, transcript variant X2	2.264	1.17894	1.17416e-05	0.000207361	yes	up	5.18	11.56	8.94	3.27	8.56	2.18	2.06	1.66	1.56	2.18	7.502	1.928
gene6870	LOC106015870	uncharacterized LOC106015870	2.262	1.1779	1.85483e-05	0.000295941	yes	up	1.04	2.2	4.05	1.65	1.98	0.41	0.57	0.4	0.61	0.69	2.184	0.536
gene5268	LCAT	lecithin-cholesterol acyltransferase	2.258	1.17521	0.000520313	0.00430678	yes	up	170.89	425.94	508.11	286.93	359.44	35.83	69.53	63.96	138.51	134.85	350.262	88.536
gene819	JADE1	jade family PHD finger 1	2.258	1.17487	0.000550783	0.00448204	yes	up	2.72	11.75	8.01	2.9	8.04	1.92	2.24	1.4	1.3	1.13	6.684	1.598
gene4739	FGL2	fibrinogen like 2	2.256	1.17362	3.34463e-05	0.000484116	yes	up	4.2	10.49	17.34	8.53	15.83	2.43	2.52	3.08	3.49	2.01	11.278	2.706
gene3508	LOC106014796	uncharacterized LOC106014796	2.255	1.17318	0.00511638	0.0257694	yes	up	0.62	0.44	1.12	1.19	0.88	0.17	0.24	0.23	0.28	0.26	0.85	0.236
gene19343	CCDC40	coiled-coil domain containing 40, transcript variant X1	2.254	1.17279	0.000157567	0.00168932	yes	up	1.25	2.56	4.44	1.49	1.24	0.66	0.71	0.33	0.53	0.35	2.196	0.516
gene2708	DACH2	dachshund family transcription factor 2	2.252	1.17091	0.0128017	0.0516272	yes	up	0.41	0.95	1.86	0.48	0.49	0.17	0.11	0.27	0.14	0.24	0.838	0.186
gene17627	IL16	interleukin 16	2.249	1.1693	3.76175e-05	0.000526714	yes	up	1.84	4.53	5.2	2.03	6.99	1.66	0.62	0.49	1.04	0.77	4.118	0.916
gene6458	FGF2	fibroblast growth factor 2	2.249	1.16953	0.000672882	0.00531301	yes	up	4.96	10.36	16.84	6.91	13.12	2.88	5.26	3.67	2.86	2.22	10.438	3.378
gene6761	LOC101789899	caspase-1	2.249	1.16949	0.00272965	0.0158162	yes	up	15.9	48.48	57.97	10.07	51.44	12.19	6.44	11.09	7.58	6.3	36.772	8.72
gene2743	LOC101800290	putative P2Y purinoceptor 10, transcript variant X2	2.245	1.16672	0.000596131	0.00480261	yes	up	0.7	1.92	3.39	1.5	1.34	0.29	0.34	0.27	0.73	0.54	1.77	0.434
gene4747	PHTF2	putative homeodomain transcription factor 2, transcript variant X2	2.245	1.16683	0.00121628	0.00850966	yes	up	1.21	3.01	5.57	1.25	2.08	0.33	0.68	0.59	0.54	1.03	2.624	0.634
gene17419	LOC101791674	uncharacterized LOC101791674, transcript variant X1	2.244	1.16582	0.00558575	0.0275536	yes	up	1.28	1.95	6.94	3.51	1.65	0.81	0.47	0.31	0.96	0.39	3.066	0.588
gene7268	SULF2	sulfatase 2, transcript variant X2	2.243	1.16525	0.0023847	0.014298	yes	up	5.61	50.34	67.72	15.22	23.62	4.81	7.83	7.5	5.12	7.8	32.502	6.612
gene8437	CD247	CD247 molecule, transcript variant X1	2.239	1.16298	0.000756807	0.00584599	yes	up	2.58	4.16	8.07	4.08	2.89	1.02	0.64	0.8	2.02	0.97	4.356	1.09
gene824	GATA3	GATA binding protein 3	2.238	1.162	0.0125302	0.0507794	yes	up	0.51	2.29	1.68	0.86	0.92	0.21	0.13	0.13	0.64	0.38	1.252	0.298
gene17323	BAK1	BCL2 antagonist/killer 1, transcript variant X1	2.234	1.15972	4.44044e-06	9.51199e-05	yes	up	10.54	27.3	44.66	16.88	20.37	4.24	5.51	4.92	7.56	6.43	23.95	5.732
gene21364	UXS1	UDP-glucuronate decarboxylase 1	2.234	1.15963	3.82352e-05	0.000533409	yes	up	13.49	33.33	28.45	8.8	22.64	6.48	5.62	4.82	5.93	4.1	21.342	5.39
gene8959	SLC1A4	solute carrier family 1 member 4	2.233	1.15873	0.00259277	0.0152178	yes	up	1.74	8.48	10.46	2.76	2.97	0.68	1.69	1.13	1.23	1.71	5.282	1.288
gene16221	STAT4	signal transducer and activator of transcription 4	2.232	1.15812	0.00727399	0.0334449	yes	up	0.79	2.13	3.57	1.81	2.31	0.31	0.78	0.2	1.1	0.33	2.122	0.544
gene7190	PITPNM2	phosphatidylinositol transfer protein membrane associated 2	2.232	1.1586	0.00406499	0.0214692	yes	up	0.46	3.16	4.65	0.96	1.42	0.41	0.59	0.45	0.53	0.54	2.13	0.504
gene769	RSPO3	R-spondin 3, transcript variant X1	2.23	1.15688	0.00326761	0.0182306	yes	up	6.79	27.85	45.42	8.16	9.82	4.87	3.68	4.88	5.34	3.41	19.608	4.436
gene3113	ARHGAP15	Rho GTPase activating protein 15, transcript variant X2	2.229	1.15672	0.00124287	0.00866077	yes	up	1.79	2.84	6.38	1.5	2.34	0.67	0.72	0.53	1.19	0.31	2.97	0.684
gene9648	LOC101793656	mitogen-activated protein kinase kinase kinase 1-like	2.227	1.1551	7.38859e-06	0.000143042	yes	up	3.45	8.49	11.97	6.08	6.74	1.3	2.31	1.42	2.83	1.6	7.346	1.892
gene2453	MITF	melanogenesis associated transcription factor, transcript variant X3	2.226	1.15439	0.0030643	0.017312	yes	up	2.15	5.52	14.6	4.64	6.85	1.37	1.48	1.14	1.58	2.83	6.752	1.68
gene4275	FAM3C	family with sequence similarity 3 member C, transcript variant X1	2.225	1.15378	1.49607e-05	0.000251415	yes	up	89.1	137.46	88.77	59.98	92.34	30.71	31.44	20.42	14.95	27.72	93.53	25.048
gene953	OTUD1	OTU deubiquitinase 1	2.224	1.15303	0.00685372	0.0320217	yes	up	6.97	23.08	6.49	24.53	16.5	3.43	3.84	2.75	4.88	6.6	15.514	4.3
gene15736	SMIM18	small integral membrane protein 18	2.223	1.1523	0.0135466	0.0538028	yes	up	0.26	0.88	1.45	0.79	0.37	0.16	0.21	0.21	0.27	0.31	0.75	0.232
gene11772	NOS2	nitric oxide synthase 2, transcript variant X1	2.221	1.15142	0.00440099	0.0228289	yes	up	0.37	0.9	1.91	0.5	0.36	0.45	0.72	0.08	0.2	0.2	0.808	0.33
gene20286	SGO1	shugoshin 1	2.221	1.15091	0.0456104	0.130891	yes	up	0.48	0.85	5.33	1.39	1.36	0.19	0.14	0.62	0.53	0.69	1.882	0.434
gene16626	FAM83H	family with sequence similarity 83 member H, transcript variant X2	2.219	1.14983	4.95013e-05	0.000656222	yes	up	1.63	4.23	5.55	1.62	3.47	0.93	1.16	0.63	0.81	0.65	3.3	0.836
gene10503	PHLDA2	pleckstrin homology like domain family A member 2	2.212	1.14555	0.00773219	0.0351666	yes	up	177.95	412.06	283.78	51.23	126.53	38.96	35.33	51.48	38.35	71.91	210.31	47.206
gene14923	SHROOM1	shroom family member 1, transcript variant X2	2.212	1.14531	3.77895e-06	8.3479e-05	yes	up	13.26	16.65	16.85	13.48	27.61	3.39	6.34	3.56	5.38	5.23	17.57	4.78
gene2427	ARHGAP28	Rho GTPase activating protein 28, transcript variant X1	2.212	1.1451	0.00459999	0.0236054	yes	up	0.41	2.18	2.52	0.56	0.88	0.2	0.31	0.4	0.35	0.29	1.31	0.31
gene9075	PLK2	polo like kinase 2, transcript variant X1	2.212	1.14517	0.00233005	0.0140623	yes	up	2.79	20.8	20.56	7.83	12.8	2.6	2.1	2.84	4.57	3.75	12.956	3.172
gene5672	BATF3	basic leucine zipper ATF-like transcription factor 3	2.211	1.14457	3.64759e-05	0.000516656	yes	up	16.24	33.37	23.92	9.74	22.33	6.48	5.62	5.09	6.19	3.84	21.12	5.444
gene9172	LOC101795590	regulator of G-protein signaling 19	2.21	1.14376	0.00533967	0.0266714	yes	up	3.96	4.1	15.31	3.75	5.2	1.63	0.86	1.41	1.77	1.91	6.464	1.516
gene19146	LOC101794830	class I histocompatibility antigen, F10 alpha chain-like	2.208	1.14306	1.84447e-05	0.000295031	yes	up	57.01	81.67	170.88	57.59	92.94	21.34	29.29	11.84	31.43	17.36	92.018	22.252
gene6758	RNF43	ring finger protein 43	2.208	1.14278	3.90764e-09	2.52288e-07	yes	up	4.94	8.42	6.81	4.25	7.71	1.5	1.54	1.74	1.84	1.95	6.426	1.714
gene17176	UBASH3B	ubiquitin associated and SH3 domain containing B	2.206	1.14121	0.000113978	0.00132617	yes	up	6.23	10.8	24.16	7.24	10.38	2.73	2.5	4.09	2.82	3.25	11.762	3.078
gene20889	BLK	BLK proto-oncogene, Src family tyrosine kinase, transcript variant X1	2.206	1.14175	0.00223387	0.01363	yes	up	1.59	3.35	3.55	2.49	1.83	0.36	0.46	0.43	1.27	0.93	2.562	0.69
gene5714	NRARP	NOTCH regulated ankyrin repeat protein	2.206	1.14175	1.81949e-08	9.65881e-07	yes	up	14.57	33.34	35.87	14.22	21.58	6.87	5.83	5.89	5.42	6.57	23.916	6.116
gene5896	LOC101802543	neuroblastoma suppressor of tumorigenicity 1	2.206	1.14127	0.00012336	0.00140935	yes	up	5.65	15.06	17.74	5.7	11.32	1.67	2.51	3.67	2.79	3.38	11.094	2.804
gene2838	POC5	POC5 centriolar protein	2.205	1.14095	0.000643383	0.0051297	yes	up	1.19	3.98	4.13	2.47	2.07	0.52	0.49	0.8	1.04	0.59	2.768	0.688
gene18353	LOC101796120	glutathione S-transferase C-terminal domain-containing protein-like	2.2	1.13759	0.00348722	0.0191885	yes	up	1.32	1.54	2.99	1.79	1.94	0.32	0.88	0.29	0.37	0.65	1.916	0.502
gene2961	TSPAN2	tetraspanin 2	2.199	1.1367	0.000262769	0.00254181	yes	up	1.34	2.18	4.24	1.24	1.33	0.41	0.5	0.42	0.86	0.4	2.066	0.518
gene11423	CCNB3	cyclin B3	2.198	1.13602	0.0497103	0.139456	yes	up	0.88	0.98	8.88	2.51	2.69	0.39	0.35	0.8	0.85	1.35	3.188	0.748
gene15796	LOC101799805	tolloid-like protein 2	2.198	1.13588	0.00470859	0.0240825	yes	up	0.89	2.05	2.7	1	1.28	0.15	0.17	0.62	0.79	0.24	1.584	0.394
gene2408	RAB31	RAB31, member RAS oncogene family	2.198	1.13603	2.81807e-05	0.000419717	yes	up	14.08	31.37	32.6	12.54	20.83	8	9.27	4.17	5.27	5.41	22.284	6.424
gene7743	BMP2	bone morphogenetic protein 2	2.196	1.13476	0.01308	0.0523539	yes	up	4.16	6.47	29.43	3.07	6.51	2.29	1.51	2.25	2.64	2.61	9.928	2.26
gene14284	LOC101792586	uncharacterized LOC101792586, transcript variant X1	2.194	1.13348	3.64203e-05	0.000516395	yes	up	9.16	18.93	15.97	6.86	12.99	3.62	3.99	2.03	3.2	2.96	12.782	3.16
gene18562	IFNLR1	interferon lambda receptor 1	2.194	1.13379	0.00698764	0.0324808	yes	up	0.61	1.09	0.93	0.38	1.97	0.25	0.31	0.18	0.27	0.26	0.996	0.254
gene3918	EREG	epiregulin	2.192	1.13248	0.00144755	0.00973046	yes	up	2.83	4.47	4.45	0.92	4.93	0.55	1.1	0.99	0.97	1.01	3.52	0.924
gene14873	RUFY1	RUN and FYVE domain containing 1, transcript variant X1	2.19	1.13098	1.2408e-07	4.82451e-06	yes	up	5.94	9.96	15.99	6.82	14.01	3.17	3.51	1.92	2.95	2.59	10.544	2.828
gene20384	CDH17	cadherin 17, transcript variant X2	2.189	1.13025	0.022126	0.0775584	yes	up	0.81	3.02	6.72	1.46	1.3	0.29	0.32	0.71	0.58	1.26	2.662	0.632
gene529	EMILIN2	elastin microfibril interfacer 2	2.189	1.13021	0.0007145	0.00555629	yes	up	1.09	0.8	6.4	1.69	2.4	0.5	0.41	0.52	0.29	0.45	2.476	0.434
gene5558	CDK18	cyclin dependent kinase 18	2.189	1.13051	0.00238356	0.014298	yes	up	0.97	1.73	1.57	0.83	2.34	0.36	0.5	0.29	0.68	0.2	1.488	0.406
gene2072	CNKSR2	connector enhancer of kinase suppressor of Ras 2	2.185	1.12793	0.0256766	0.0865931	yes	up	0.2	0.57	0.75	0.46	0.2	0.17	0.11	0.16	0.06	0.07	0.436	0.114
gene8868	LOC101792179	rho GTPase-activating protein 39-like	2.185	1.12747	0.00201496	0.0125819	yes	up	0.97	5.25	7.12	2	2.81	0.59	0.89	0.96	1.02	1.02	3.63	0.896
gene9306	ABCC1	ATP binding cassette subfamily C member 1, transcript variant X1	2.184	1.12673	0.000261404	0.0025339	yes	up	1.06	2.93	7.72	3.15	3.75	0.84	1.01	0.91	0.96	0.79	3.722	0.902
gene1741	SYNPO	synaptopodin	2.182	1.12565	0.0297198	0.0960191	yes	up	0.34	0.36	1.7	0.73	0.92	0.09	0.13	0.23	0.21	0.37	0.81	0.206
gene19534	MYO1F	myosin IF	2.18	1.12442	0.00112464	0.00800981	yes	up	5.41	10.96	27.39	11.61	11.12	1.54	2.65	3.7	4.7	4.25	13.298	3.368
gene4025	SETD4	SET domain containing 4, transcript variant X2	2.177	1.12224	0.00149998	0.0099862	yes	up	0.51	1.05	1.19	0.55	1.25	0.29	0.27	0.23	0.3	0.15	0.91	0.248
gene13793	ASPA	aspartoacylase, transcript variant X1	2.175	1.1211	4.13052e-06	8.97274e-05	yes	up	6.83	18.76	17.38	8.9	11.18	3.58	4.54	2.81	2.85	2.26	12.61	3.208
gene6984	LOC106014292	CMRF35-like molecule 4	2.175	1.12082	0.000726778	0.00563598	yes	up	5.07	13.17	28.12	17.51	18.81	3.03	3.73	3.87	5.6	4.45	16.536	4.136
gene19155	ADAR	adenosine deaminase, RNA specific, transcript variant X1	2.172	1.11871	1.42553e-11	1.98613e-09	yes	up	43.42	61.08	54.56	37.53	65.17	13.89	14.97	11.39	15.15	16.24	52.352	14.328
gene605	TBC1D4	TBC1 domain family member 4, transcript variant X1	2.17	1.11779	0.000511582	0.00424921	yes	up	1.27	4.57	6.4	2.14	3	0.6	0.86	1.09	0.96	0.94	3.476	0.89
gene10452	STK32C	serine/threonine kinase 32C, transcript variant X4	2.169	1.11705	0.0161368	0.0611842	yes	up	0.13	0.62	0.69	0.27	0.18	0.09	0.08	0.08	0.09	0.15	0.378	0.098
gene13797	CTNS	cystinosin, lysosomal cystine transporter, transcript variant X2	2.169	1.11715	4.4131e-06	9.48271e-05	yes	up	7.46	17.99	19.96	8.13	16.91	4.3	4.09	2.16	3.78	3.97	14.09	3.66
gene20707	LOC101792082	SH3 domain-containing kinase-binding protein 1	2.168	1.11639	0.00121239	0.00849101	yes	up	3.18	8.56	22.64	7.51	8.58	1.95	2.04	2.52	2.83	3.07	10.094	2.482
gene17062	ALAS1	5'-aminolevulinate synthase 1, transcript variant X1	2.167	1.11596	0.00176426	0.0113326	yes	up	33.49	175.22	88.08	45.61	65.82	19.48	22.34	18.07	14.68	31.42	81.644	21.198
gene13803	LOC101798148	transient receptor potential cation channel subfamily V member 2, transcript variant X4	2.164	1.11381	0.00144521	0.00971943	yes	up	1.92	5.66	12.34	3.22	3.77	0.99	1.19	1.55	1.89	1.01	5.382	1.326
gene10367	PLD1	phospholipase D1	2.163	1.11317	1.86167e-06	4.6646e-05	yes	up	3.58	10.06	12.21	5.06	7.21	1.71	1.77	1.6	2.28	2.6	7.624	1.992
gene8436	CREG1	cellular repressor of E1A stimulated genes 1	2.163	1.11314	0.000210637	0.00214989	yes	up	100.56	458.62	400.84	172.18	212.44	86.45	63.23	66.1	52.81	74.02	268.928	68.522
gene19545	LOC101801743	uncharacterized LOC101801743	2.162	1.11205	0.00836476	0.0373228	yes	up	1.25	2.39	0.55	1.37	0.33	0.08	0.14	0.14	0.08	0.08	1.178	0.104
gene21763	NAAA	N-acylethanolamine acid amidase	2.161	1.11151	0.000105587	0.00124672	yes	up	5.51	9.68	27.83	12.16	11.48	3.69	3.33	3.49	4.05	3.18	13.332	3.548
gene13479	FADD	Fas associated via death domain	2.16	1.11075	8.828e-06	0.000164928	yes	up	11.05	26.98	21.81	7.89	19	4.96	4.99	3.64	5.01	4.37	17.346	4.594
gene2009	NAV3	neuron navigator 3, transcript variant X1	2.158	1.10972	0.0152534	0.0584575	yes	up	0.07	0.26	0.76	0.3	0.42	0.12	0.08	0.05	0.12	0.09	0.362	0.092
gene528	LPIN2	lipin 2, transcript variant X1	2.157	1.10888	0.012569	0.0508956	yes	up	5.5	29.68	12.48	6.11	7.5	1.52	6.02	2.77	2.32	3.77	12.254	3.28
gene12305	NKD1	naked cuticle homolog 1, transcript variant X1	2.156	1.10831	0.00699881	0.0325041	yes	up	0.62	3.2	3.81	0.77	0.85	0.51	0.48	0.55	0.42	0.34	1.85	0.46
gene19552	S100A11	S100 calcium binding protein A11	2.156	1.10843	0.00256009	0.0150643	yes	up	78.17	155.12	228.99	43.65	62.05	18.43	18.3	35.96	28.82	33	113.596	26.902
gene4800	NAV1	neuron navigator 1	2.156	1.10835	0.0192102	0.0697872	yes	up	0.34	1.08	3.16	0.66	1.07	0.13	0.2	0.36	0.31	0.48	1.262	0.296
gene5193	SH3KBP1	SH3 domain containing kinase binding protein 1	2.156	1.10865	0.000300613	0.00279492	yes	up	6.59	20.27	45.91	18.53	19.32	4.67	4.32	4.96	6.31	7.04	22.124	5.46
gene8410	LOC101798744	poly [ADP-ribose] polymerase 14	2.156	1.10813	1.9323e-06	4.79826e-05	yes	up	16.2	43.79	42.52	17.99	29.29	9.27	10.28	5.33	7.56	7.37	29.958	7.962
gene7196	CCDC62	coiled-coil domain containing 62, transcript variant X1	2.155	1.10764	0.0136459	0.0540886	yes	up	0.53	4.96	2.04	0.68	1.58	0.3	0.4	0.52	0.53	0.3	1.958	0.41
gene6622	LRMDA	leucine rich melanocyte differentiation associated, transcript variant X3	2.154	1.10682	0.00183526	0.0116698	yes	up	2.13	5.67	9.91	2.7	3.34	0.71	1.75	1.32	1.35	0.69	4.75	1.164
gene18651	CTSB	cathepsin B	2.152	1.10537	6.91353e-06	0.000135164	yes	up	276.21	653.47	1066.63	579.7	577.24	110.47	150.36	172.52	181.24	210.74	630.65	165.066
gene19933	MB21D2	Mab-21 domain containing 2, transcript variant X1	2.151	1.10515	0.0102225	0.043661	yes	up	0.98	3.01	5.76	1.49	1.91	0.25	0.9	0.53	1.17	0.47	2.63	0.664
gene14449	GPR141	G protein-coupled receptor 141	2.15	1.10424	0.00320618	0.0179528	yes	up	0.44	0.99	1.03	0.25	0.44	0.19	0.22	0.1	0.15	0.22	0.63	0.176
gene3467	TRIM25	tripartite motif containing 25, transcript variant X1	2.147	1.10204	8.63618e-08	3.55723e-06	yes	up	46.98	95.08	73.87	41.5	72.65	22.73	17.37	13.09	18.18	18.4	66.016	17.954
gene18272	CRISPLD1	cysteine rich secretory protein LCCL domain containing 1, transcript variant X1	2.146	1.10194	0.00212314	0.0131276	yes	up	7.53	31.81	35.49	7.74	10.28	4.46	5.48	3.36	4.74	5.34	18.57	4.676
gene373	LOC110351555	uncharacterized LOC110351555	2.145	1.10105	0.00702654	0.0326096	yes	up	0.29	0.47	0.58	0.13	0.77	0.15	0.09	0.09	0.12	0.15	0.448	0.12
gene5902	C1QC	complement C1q C chain	2.143	1.09953	0.000634814	0.00507595	yes	up	86.61	174.98	173.88	137.42	178.7	16.83	32.6	54.52	36.81	60.8	150.318	40.312
gene12502	USP25	ubiquitin specific peptidase 25	2.142	1.09894	0.000181487	0.001897	yes	up	7.6	22.32	23.02	6.39	11.73	4.51	4.51	2.77	3.76	2.98	14.212	3.706
gene20325	LOC106020188	T-cell receptor alpha chain C region-like isoform X10	2.141	1.09831	0.00109364	0.00784594	yes	up	10.21	13.46	33.86	10.65	11.27	2.5	2.83	2.55	8.67	3.43	15.89	3.996
gene8533	PERP	PERP, TP53 apoptosis effector	2.139	1.09727	0.00377642	0.0203496	yes	up	29.62	28.42	43.17	9.09	41.58	12.31	3.94	8.52	7.45	8.07	30.376	8.058
gene18931	RHBDF1	rhomboid 5 homolog 1, transcript variant X3	2.138	1.09654	4.83867e-05	0.000644584	yes	up	8.18	21.85	21.07	7.26	19.55	3.9	3.25	3.2	5.17	4.61	15.582	4.026
gene2714	LOC101797884	connector enhancer of kinase suppressor of ras 2-like, transcript variant X1	2.138	1.09643	0.00272569	0.0158108	yes	up	0.16	0.39	0.65	0.22	0.26	0.06	0.08	0.06	0.14	0.08	0.336	0.084
gene17084	GFI1	growth factor independent 1 transcriptional repressor	2.137	1.09542	0.00825316	0.0369555	yes	up	0.69	1.58	2.79	1.81	1.79	0.4	0.21	0.2	0.77	0.67	1.732	0.45
gene7644	CLSTN3	calsyntenin 3	2.137	1.0958	0.00170249	0.011038	yes	up	2.97	7.12	6.92	4.72	3.26	0.82	1.86	1.43	2.06	0.58	4.998	1.35
gene10124	SULF1	sulfatase 1, transcript variant X1	2.135	1.09429	0.0275049	0.0910122	yes	up	0.23	0.6	0.8	0.26	1.09	0.06	0.07	0.28	0.15	0.15	0.596	0.142
gene3495	KPNA2	karyopherin subunit alpha 2, transcript variant X2	2.132	1.09204	0.0382083	0.115398	yes	up	6.91	8.23	80.74	24.58	26.62	3.55	4.01	10.09	6.72	11.31	29.416	7.136
gene8542	CITED2	Cbp/p300 interacting transactivator with Glu/Asp rich carboxy-terminal domain 2	2.132	1.09232	0.0189085	0.0689436	yes	up	1.03	7.97	3.4	2.1	2.98	1.06	0.52	0.89	1.5	0.61	3.496	0.916
gene1349	LOC101792800	Alstrom syndrome protein 1-like	2.13	1.09096	0.000273325	0.00260583	yes	up	2.95	3.39	4.35	2.9	5.01	0.97	1.21	3.14	1.02	1.39	3.72	1.546
gene16986	AP1S3	adaptor related protein complex 1 sigma 3 subunit	2.13	1.09112	0.00362537	0.0197736	yes	up	37.06	115.92	101.16	18.4	81.99	17.6	22.4	21.62	16	11.69	70.906	17.862
gene763	THEMIS	thymocyte selection associated, transcript variant X1	2.129	1.09043	0.0257887	0.0868446	yes	up	0.38	0.66	0.97	0.21	0.37	0.06	0.13	0.21	0.25	0.16	0.518	0.162
gene5331	LOC101797047	D-beta-hydroxybutyrate dehydrogenase, mitochondrial-like	2.127	1.08909	0.00952349	0.0413628	yes	up	0.44	3.01	2.44	0.87	0.86	0.36	0.52	0.34	0.4	0.27	1.524	0.378
gene16656	PRCP	prolylcarboxypeptidase	2.122	1.08519	6.47446e-07	1.91625e-05	yes	up	13.85	32.14	55.04	19.91	28.2	7.93	7.91	6.55	9.34	7.15	29.828	7.776
gene292	SRGN	serglycin	2.122	1.08565	0.0123183	0.0501144	yes	up	38.57	113.56	99.72	51.11	52.15	6.79	7.59	29.81	15.95	24.73	71.022	16.974
gene10434	WIPF1	WAS/WASL interacting protein family member 1	2.121	1.08496	1.13182e-05	0.000201163	yes	up	5.19	15.94	18.86	7.23	9.42	2.41	3.93	2.65	3.89	3.16	11.328	3.208
gene21629	LOC101798715	toll-like receptor 13	2.12	1.08424	0.0231407	0.0802608	yes	up	0.41	1.44	2.79	1.71	1.19	0.22	0.39	0.49	0.19	0.73	1.508	0.404
gene8194	CTNNB1	catenin beta 1	2.12	1.0844	3.04171e-07	1.00528e-05	yes	up	289.54	378.07	494.62	240.27	568.5	90.43	124.77	82.3	108.47	138.26	394.2	108.846
gene12124	LOC101790092	uncharacterized LOC101790092	2.119	1.08343	0.0301174	0.0970876	yes	up	0.11	0.11	0.45	0.28	0.26	0.06	0.03	0.07	0.11	0.05	0.242	0.064
gene19665	UPP1	uridine phosphorylase 1, transcript variant X1	2.116	1.08105	0.00367464	0.0199639	yes	up	2.88	2.4	5.45	1.44	3.98	0.33	0.73	0.74	1.29	1.27	3.23	0.872
gene9616	TMEM64	transmembrane protein 64	2.116	1.08147	0.0057578	0.0281754	yes	up	1.13	5.32	6.64	1.61	6.6	1.14	0.94	1.19	0.98	0.97	4.26	1.044
gene8537	CCDC28A	coiled-coil domain containing 28A	2.115	1.08033	0.00387419	0.0206996	yes	up	10.22	39.26	23.69	6.94	14.24	5.45	3.91	5.81	5.18	4.21	18.87	4.912
gene13887	TBCEL	tubulin folding cofactor E like, transcript variant X1	2.114	1.07981	4.07977e-08	1.88771e-06	yes	up	12.75	19.91	20.83	11.24	19.42	3.59	6.48	3.19	5.21	5.06	16.83	4.706
gene9637	LOC110352602	uncharacterized LOC110352602, transcript variant X1	2.113	1.07914	0.0280701	0.0923893	yes	up	0.12	0.24	0.36	0.1	0.16	0.01	0.06	0.04	0.07	0.07	0.196	0.05
gene10848	GPER1	G protein-coupled estrogen receptor 1, transcript variant X1	2.11	1.07717	0.00038611	0.00340941	yes	up	0.66	2.23	3.33	1.39	2.24	0.25	0.45	0.44	0.48	0.54	1.97	0.432
gene8238	LOC101797712	riboflavin kinase, transcript variant X1	2.108	1.07566	0.000334164	0.00303569	yes	up	2.38	5.22	8.57	2.36	3.52	0.71	1.49	1.41	0.9	1.63	4.41	1.228
gene3915	MTHFD2L	methylenetetrahydrofolate dehydrogenase (NADP+ dependent) 2-like	2.105	1.07353	0.0023346	0.0140837	yes	up	0.73	0.83	1.93	0.61	0.88	0.23	0.4	0.29	0.26	0.18	0.996	0.272
gene4361	TOR1B	torsin family 1 member B	2.104	1.07302	0.0332273	0.104154	yes	up	15.59	61.26	54.33	4.41	20.1	3.27	8.59	5.89	10.85	11.65	31.138	8.05
gene20098	CERS1	ceramide synthase 1	2.103	1.07266	0.0209628	0.0745351	yes	up	0.16	0.25	0.88	0.43	0.87	0.09	0.12	0.13	0.22	0.15	0.518	0.142
gene5155	PQLC3	PQ loop repeat containing 3	2.103	1.07272	4.712e-06	9.95572e-05	yes	up	5.81	14.58	16.22	5.49	9.19	3.25	3.08	2.34	2.62	2.26	10.258	2.71
gene9314	LOC101804509	uncharacterized LOC101804509, transcript variant X2	2.102	1.07152	0.0181668	0.0668896	yes	up	0.1	0.32	0.95	0.4	0.3	0.07	0.12	0.14	0.12	0.07	0.414	0.104
gene7033	SLBP	stem-loop binding protein	2.101	1.07117	0.00396063	0.0210495	yes	up	4	9.28	28.54	5.8	7.89	2.32	1.83	3.54	1.56	2.58	11.102	2.366
gene1129	MICAL3	microtubule associated monooxygenase, calponin and LIM domain containing 3, transcript variant X4	2.1	1.07016	0.00683863	0.0319619	yes	up	5.7	2.91	5.24	10.36	10.5	1.76	3.58	1.64	1.82	1.56	6.942	2.072
gene20641	LOC101796527	receptor-type tyrosine-protein phosphatase kappa	2.099	1.06982	0.0107748	0.0452403	yes	up	3.58	11.42	14.68	17.63	10.15	1.25	2.22	2.54	5.26	2.94	11.492	2.842
gene2989	RASSF5	Ras association domain family member 5, transcript variant X1	2.098	1.06922	9.65115e-06	0.000177441	yes	up	13.36	16.3	18.2	15.62	14.76	5.26	5.21	2.33	6.13	3.46	15.648	4.478
gene20679	LOC101803272	eukaryotic initiation factor 4A-I	2.097	1.06841	0.00104417	0.00754904	yes	up	11.34	22.97	43.3	10.79	14.57	4.35	4.13	3.57	8.23	5.54	20.594	5.164
gene18975	SLC25A24	solute carrier family 25 member 24, transcript variant X1	2.096	1.0674	0.00381563	0.0205039	yes	up	2.51	11.61	12.46	3.37	4.86	1.11	1.44	2.21	1.86	2.37	6.962	1.798
gene5940	SYTL3	synaptotagmin like 3, transcript variant X2	2.094	1.06592	0.0133479	0.0532636	yes	up	0.29	1.62	2.04	1.15	0.54	0.26	0.25	0.33	0.38	0.28	1.128	0.3
gene16780	GALNT12	polypeptide N-acetylgalactosaminyltransferase 12	2.092	1.06519	0.000304518	0.00281989	yes	up	1.34	2.66	4.76	2.82	2.71	0.88	0.44	0.65	0.86	1.16	2.858	0.798
gene4710	KIF11	kinesin family member 11	2.091	1.0639	0.0294966	0.0955989	yes	up	1.47	2.14	14.33	3.5	4.16	0.54	0.86	1.74	1.51	1.75	5.12	1.28
gene8721	ADAM22	ADAM metallopeptidase domain 22, transcript variant X1	2.091	1.06454	0.00157159	0.0103438	yes	up	0.67	1.32	1.37	0.91	1.74	0.4	0.58	0.14	0.2	0.32	1.202	0.328
gene20559	LOC101796526	E3 SUMO-protein ligase RanBP2, transcript variant X1	2.09	1.06318	7.29564e-05	0.000914822	yes	up	10.67	30.05	36.39	12.61	17.24	6.92	7.83	3.55	5.57	4.99	21.392	5.772
gene8315	NCEH1	neutral cholesterol ester hydrolase 1	2.09	1.06364	0.00122963	0.00859011	yes	up	4.18	16.65	23.58	6.88	15.04	3.75	5.1	2.66	2.89	2.94	13.266	3.468
gene18819	UBE2D1	ubiquitin conjugating enzyme E2 D1, transcript variant X1	2.089	1.06248	3.82782e-07	1.21587e-05	yes	up	9.96	13.46	17.31	7.75	10.45	2.51	4.4	2.3	3.82	2.49	11.786	3.104
gene11222	KIAA1210	KIAA1210 ortholog, transcript variant X1	2.086	1.06047	0.004995	0.0252405	yes	up	1.88	6.21	13.41	2.64	3.14	1.03	1.52	1.6	1.18	1.13	5.456	1.292
gene13212	LOC106018017	uncharacterized LOC106018017	2.086	1.06087	3.16036e-06	7.15643e-05	yes	up	6.9	8.81	11.64	4.34	7.03	2.67	1.91	1.98	2.95	1.64	7.744	2.23
gene80	SASH1	SAM and SH3 domain containing 1, transcript variant X2	2.086	1.06071	8.77107e-05	0.00106799	yes	up	3.74	14.63	15.71	6.66	9.23	2.13	3.07	2.95	2.91	2.32	9.994	2.676
gene4237	PRELID3A	PRELI domain containing 3A	2.085	1.06027	4.51721e-05	0.000609362	yes	up	2.97	9.36	7.41	4.25	3.88	1.26	1.53	1.31	1.64	1.93	5.574	1.534
gene542	COLEC12	collectin subfamily member 12	2.085	1.05998	0.00694186	0.032328	yes	up	0.74	1.45	5.77	1.77	1.25	0.68	0.51	0.43	0.5	0.69	2.196	0.562
gene8577	NCF1	neutrophil cytosolic factor 1	2.085	1.06017	0.00146055	0.00979412	yes	up	5.95	5.47	12.73	7.64	7.54	1.19	1.57	3.62	2.49	1.82	7.866	2.138
gene17796	ITGA2	integrin subunit alpha 2	2.084	1.05903	0.00046503	0.00394414	yes	up	1.26	3.1	3.98	0.95	1.77	0.46	0.82	0.6	0.47	0.6	2.212	0.59
gene18525	ATP10D	ATPase phospholipid transporting 10D (putative), transcript variant X1	2.08	1.05683	0.00107261	0.00771847	yes	up	1.04	2.96	7.5	3.38	3.97	0.86	1.05	0.85	1.1	1.15	3.77	1.002
gene7967	SNX5	sorting nexin 5, transcript variant X1	2.079	1.05585	3.80663e-05	0.000531587	yes	up	32.32	65.75	109.68	27.28	71.34	17.2	20.76	13.47	15.24	14.55	61.274	16.244
gene887	LOC110352422	uncharacterized LOC110352422	2.079	1.05608	0.0449094	0.12936	yes	up	0.74	2.3	0.75	0.45	0.61	0.25	0.43	0.07	0.37	0.21	0.97	0.266
gene18932	MPG	N-methylpurine DNA glycosylase, transcript variant X2	2.078	1.05554	0.00723401	0.0333133	yes	up	18.1	68.19	19.24	11.88	27.95	8.69	8.92	8.85	6.13	7.14	29.072	7.946
gene17407	LOC101790619	WD repeat-containing protein 6	2.077	1.05441	0.000684379	0.00537248	yes	up	6.52	4.1	3.9	2.49	6.07	1.27	1.32	1.58	0.64	1.77	4.616	1.316
gene9644	CAMK1D	calcium/calmodulin dependent protein kinase ID, transcript variant X1	2.077	1.05467	0.000148363	0.00161777	yes	up	10.69	34.62	24.86	14.66	17.75	3.41	8.57	3.53	7	7.14	20.516	5.93
gene9391	PRKCB	protein kinase C beta	2.076	1.05402	0.000808038	0.00615271	yes	up	5.88	12.7	29.74	16.91	16.56	2.47	4.09	4.88	4.64	5.65	16.358	4.346
gene12038	AGTRAP	angiotensin II receptor associated protein	2.074	1.05236	0.00452679	0.0232986	yes	up	7.46	37.01	20.78	5.8	13.12	5.52	5.42	4.18	4.85	3.46	16.834	4.686
gene5809	SWAP70	SWAP switching B-cell complex subunit 70, transcript variant X2	2.074	1.05271	4.76371e-06	0.000100494	yes	up	8.06	19.44	31.67	12.05	17.27	4.25	4.43	4.75	4.46	5.88	17.698	4.754
gene10398	FLI1	Fli-1 proto-oncogene, ETS transcription factor, transcript variant X1	2.073	1.05173	0.00131659	0.00902497	yes	up	5.62	18.65	40.95	15.45	19.88	3.06	5	5.38	5.81	6.43	20.11	5.136
gene14187	MICAL1	microtubule associated monooxygenase, calponin and LIM domain containing 1	2.072	1.05076	0.0256973	0.0866207	yes	up	1.59	9.84	5.26	2.45	3.14	0.59	0.97	1.52	1.7	1.73	4.456	1.302
gene7538	DCBLD1	discoidin, CUB and LCCL domain containing 1	2.071	1.0501	0.013034	0.0522818	yes	up	0.52	1.26	4.15	2.12	1.59	0.26	0.63	0.59	0.45	0.61	1.928	0.508
gene13462	TPCN2	two pore segment channel 2	2.07	1.04987	2.84187e-05	0.000422808	yes	up	5.38	8.74	6.28	4.02	4.52	1.28	2.33	1.42	1.2	2	5.788	1.646
gene7997	IL7R	interleukin 7 receptor, transcript variant X1	2.07	1.04994	0.006001	0.0290446	yes	up	0.87	2.9	2.82	1.74	1.29	0.33	0.34	0.27	0.98	0.41	1.924	0.466
gene6162	LOC101790074	histone-lysine N-methyltransferase SETDB2	2.069	1.04878	2.32542e-05	0.000356676	yes	up	15.69	46.31	41.65	13.64	22.86	7.28	9	6.92	7.06	6.76	28.03	7.404
gene5560	NUAK2	NUAK family kinase 2	2.066	1.04687	0.00172264	0.0111352	yes	up	9.69	14.8	13.09	3.48	15.45	2.3	3.87	3.69	3.12	2.66	11.302	3.128
gene21311	LOC101791960	actin-related protein 2/3 complex subunit 1B	2.061	1.04363	0.000621904	0.00498709	yes	up	28.81	56.87	120.26	33.82	49.26	9.89	9.59	14.35	19.37	16.45	57.804	13.93
gene15723	CSGALNACT1	chondroitin sulfate N-acetylgalactosaminyltransferase 1, transcript variant X3	2.058	1.04109	0.019859	0.0715637	yes	up	1.09	2.64	7.74	2.21	1.86	0.59	1.44	0.49	1.39	1.22	3.108	1.026
gene15412	CDC42SE2	CDC42 small effector 2, transcript variant X1	2.056	1.03977	8.65823e-06	0.000162876	yes	up	4.9	14.05	24.92	11.89	12.41	3.59	4.13	3.17	4.28	2.74	13.634	3.582
gene2190	PPP1R9A	protein phosphatase 1 regulatory subunit 9A, transcript variant X1	2.056	1.0399	0.00364845	0.0198653	yes	up	0.61	2.14	5.32	1.7	1.85	0.51	0.69	0.68	0.49	0.69	2.324	0.612
gene9120	ARPC1B	actin related protein 2/3 complex subunit 1B	2.056	1.03964	0.00172745	0.0111529	yes	up	17.79	37.15	58.62	20.12	25.6	7.48	4.07	11.48	10.23	6.52	31.856	7.956
gene10159	LOC101796370	bone morphogenetic protein 5-like	2.055	1.03906	0.0217394	0.0765316	yes	up	2.43	8.5	20.5	3.7	4.39	2.75	1.81	1.1	2.06	2.07	7.904	1.958
gene19341	CDC25A	cell division cycle 25A	2.055	1.03884	0.00377262	0.020337	yes	up	6.27	14.63	19.2	3.49	6.96	1.92	1.75	3.17	2.78	3.76	10.11	2.676
gene12864	SLC25A36	solute carrier family 25 member 36	2.054	1.03831	0.00015064	0.00163746	yes	up	1.54	4.69	7.39	2.17	2.82	0.77	1.13	1.12	0.71	0.99	3.722	0.944
gene14001	ST8SIA4	ST8 alpha-N-acetyl-neuraminide alpha-2,8-sialyltransferase 4	2.054	1.03867	0.0399563	0.119246	yes	up	0.32	1.56	1.37	0.74	1.02	0.15	0.14	0.2	0.43	0.26	1.002	0.236
gene18178	GLIPR2	GLI pathogenesis related 2	2.054	1.03878	0.00291924	0.0167308	yes	up	6.99	13.4	42.44	7.57	11.86	3.18	3.97	4.16	4.66	5.02	16.452	4.198
gene3524	SH3YL1	SH3 and SYLF domain containing 1	2.054	1.03832	0.000123758	0.00141273	yes	up	5.17	14.72	13.17	6.15	13.58	2.93	4.11	2.41	2.34	3.14	10.558	2.986
gene5693	MBOAT1	membrane bound O-acyltransferase domain containing 1	2.054	1.03829	0.00131847	0.00903343	yes	up	1.55	2.08	6.91	1.76	2.55	0.81	1.06	0.55	0.84	0.69	2.97	0.79
gene838	PROSER2	proline and serine rich 2, transcript variant X1	2.054	1.03809	0.00323812	0.0180951	yes	up	2.79	5.93	14.49	3.79	12.7	1.61	2.43	2.51	2.18	2.08	7.94	2.162
gene17860	SELP	selectin P, transcript variant X2	2.053	1.03747	0.0332399	0.104154	yes	up	4.07	9.83	16.62	2.66	4.1	0.56	1.05	2.01	3.06	3.24	7.456	1.984
gene8467	PDZK1	PDZ domain containing 1	2.053	1.03742	0.0392647	0.117743	yes	up	0.97	0.78	6.52	1.13	1.3	0.39	0.26	0.66	0.34	0.75	2.14	0.48
gene12309	ADCY7	adenylate cyclase 7, transcript variant X3	2.051	1.03637	0.000128046	0.00144387	yes	up	1.82	4.15	8.79	3.86	4.85	1.1	1.23	1.27	1.1	1.66	4.694	1.272
gene1544	IQCG	IQ motif containing G	2.051	1.03614	0.0222497	0.077933	yes	up	0.96	1.2	1.01	0.77	0.77	0.33	0.56	0.13	0.31	0.14	0.942	0.294
gene936	OGFRL1	opioid growth factor receptor like 1	2.049	1.03505	0.0197817	0.0713591	yes	up	2.64	1.5	4.35	1.41	8.13	1.46	0.84	1.14	0.7	1.08	3.606	1.044
gene20414	LAMA4	laminin subunit alpha 4	2.047	1.03331	0.000648148	0.00515183	yes	up	3.1	5	8.04	3.84	9.96	1.12	2.53	1.85	1.42	1.51	5.988	1.686
gene3370	TOX	thymocyte selection associated high mobility group box, transcript variant X1	2.047	1.03346	0.00134236	0.00915641	yes	up	0.75	1.26	1.84	0.53	1.64	0.35	0.48	0.28	0.25	0.33	1.204	0.338
gene6556	MCTP1	multiple C2 and transmembrane domain containing 1	2.047	1.03326	0.00241258	0.0144061	yes	up	1.49	7.07	12.39	6.62	8.44	2.23	1.73	1.15	2.99	3.34	7.202	2.288
gene8597	EPHA3	EPH receptor A3, transcript variant X1	2.047	1.03366	0.00771181	0.0350952	yes	up	0.5	1.12	2.72	0.5	0.68	0.19	0.29	0.36	0.25	0.38	1.104	0.294
gene20458	PGGHG	protein-glucosylgalactosylhydroxylysine glucosidase, transcript variant X2	2.046	1.03283	0.000470848	0.00398041	yes	up	3.15	4.4	3.62	3.19	2.12	1.28	0.79	1.02	0.76	1.14	3.296	0.998
gene16825	FAM35A	family with sequence similarity 35 member A, transcript variant X4	2.045	1.03179	0.000426625	0.00368054	yes	up	1.47	3.73	5.77	1.89	3.93	0.76	1.4	0.88	0.71	0.77	3.358	0.904
gene207	LOC101798226	septin-12	2.044	1.03149	0.0201373	0.0722849	yes	up	3.29	4.89	12.63	5.56	5.96	0.51	0.79	1.67	2.75	2.92	6.466	1.728
gene19878	LOC101802825	lymphotactin-like, transcript variant X1	2.041	1.02923	0.000275018	0.00261833	yes	up	5.5	12.56	17.13	12.34	14.93	4.94	2.58	3.03	4.12	2.56	12.492	3.446
gene8756	NARF	nuclear prelamin A recognition factor, transcript variant X1	2.041	1.0294	1.37333e-11	1.94522e-09	yes	up	10.67	19.35	27.61	15.06	20.12	4.55	6.45	4.72	5.31	5.2	18.562	5.246
gene11537	BDKRB2	bradykinin receptor B2, transcript variant X1	2.04	1.02866	0.0460759	0.131858	yes	up	0.21	0.58	1.16	0.46	0.56	0.03	0.27	0.11	0.12	0.23	0.594	0.152
gene19344	GAA	glucosidase alpha, acid	2.038	1.02682	0.00154362	0.010213	yes	up	1.72	5.28	6.44	2.69	4.35	0.69	1.18	1.7	1.05	0.9	4.096	1.104
gene20315	LOC110354502	uncharacterized LOC110354502	2.038	1.02698	0.000304211	0.00281893	yes	up	4.58	7.13	17.58	6.14	10.56	1.98	1.93	2.29	2.19	3.07	9.198	2.292
gene20961	PIK3R5	phosphoinositide-3-kinase regulatory subunit 5	2.035	1.02485	0.0143504	0.0561227	yes	up	1	2.7	5.77	2.96	2.57	0.34	0.58	0.6	0.93	1.62	3	0.814
gene273	BCAR1	BCAR1, Cas family scaffolding protein	2.03	1.02137	0.000142312	0.00156905	yes	up	15.97	22.14	17.43	10.36	19.25	3.04	4.58	3.85	6.84	6.7	17.03	5.002
gene9423	IL4R	interleukin 4 receptor, transcript variant X1	2.03	1.02157	0.0113315	0.0470374	yes	up	16.89	108.71	77.28	24.53	36.28	8.93	18.72	9.33	13.23	22.06	52.738	14.454
gene12738	WT1	Wilms tumor 1	2.029	1.0207	0.0232063	0.080371	yes	up	0.55	0.59	1.53	0.34	0.44	0.22	0.18	0.1	0.24	0.26	0.69	0.2
gene19732	KTN1	kinectin 1, transcript variant X1	2.027	1.01924	0.000144308	0.00158727	yes	up	5.53	17.21	24.37	7.04	11.28	3.63	4.49	2.99	3.5	3.22	13.086	3.566
gene21467	COTL1	coactosin like F-actin binding protein 1	2.027	1.01946	0.00273003	0.0158162	yes	up	61.27	101.9	388.91	101.03	117.02	28.52	34.15	39.3	47.35	51.19	154.026	40.102
gene1450	GPR22	G protein-coupled receptor 22, transcript variant X2	2.024	1.01705	0.0429411	0.125145	yes	up	0.3	0.43	0.25	0.16	0.44	0.05	0.11	0.13	0.13	0.06	0.316	0.096
gene15029	CRB2	crumbs 2, cell polarity complex component, transcript variant X1	2.023	1.01668	0.00595763	0.0289153	yes	up	1.62	5.26	7.61	1.47	2.87	0.49	1.5	0.86	1.05	1.24	3.766	1.028
gene1893	RFFL	ring finger and FYVE like domain containing E3 ubiquitin protein ligase, transcript variant X1	2.023	1.01627	0.00115962	0.00818793	yes	up	1.32	3.45	4.59	1.02	2.91	0.73	0.71	0.51	1.06	0.7	2.658	0.742
gene20367	STARD3NL	STARD3 N-terminal like, transcript variant X1	2.023	1.01656	4.79753e-05	0.000639717	yes	up	13.89	26.85	27.05	11.82	14.98	5.46	8.62	3.67	5.1	3.18	18.918	5.206
gene5548	LOC101801122	serine/threonine-protein kinase pim-1	2.023	1.01684	0.0445735	0.128446	yes	up	1.73	7.04	9.53	2.23	1.2	0.38	0.73	1.6	1.46	1.52	4.346	1.138
gene14392	ALS2CL	ALS2 C-terminal like, transcript variant X1	2.022	1.01599	0.00115244	0.00816175	yes	up	1.77	4.11	8.54	3.59	4.26	0.76	0.9	1.48	1.35	1.6	4.454	1.218
gene16906	ABHD6	abhydrolase domain containing 6	2.022	1.01545	2.48661e-05	0.000374367	yes	up	13.82	22.49	13.37	18.37	20.23	6.11	5.33	5.4	4.86	4.51	17.656	5.242
gene19139	IFT88	intraflagellar transport 88, transcript variant X1	2.021	1.01498	0.00410925	0.0216554	yes	up	2.33	3.93	4.15	6.55	6.18	1.4	1.81	1.81	0.75	1.23	4.628	1.4
gene5100	PDE7B	phosphodiesterase 7B, transcript variant X1	2.02	1.01421	0.000912494	0.00677706	yes	up	1.54	7.46	8.59	3.47	4.08	1.12	1.58	1.4	1.23	1.52	5.028	1.37
gene7055	HAUS3	HAUS augmin like complex subunit 3, transcript variant X1	2.02	1.01438	0.000141299	0.00155953	yes	up	1.83	2.53	5.22	1.38	2.18	0.61	0.67	0.79	0.7	0.85	2.628	0.724
gene12891	WDFY4	WDFY family member 4, transcript variant X2	2.018	1.01319	0.011078	0.0461671	yes	up	0.44	0.56	1.61	1.34	1.28	0.25	0.34	0.14	0.57	0.24	1.046	0.308
gene13533	SERPINB1	serpin family B member 1, transcript variant X2	2.016	1.01168	9.51428e-09	5.6199e-07	yes	up	6.74	7.91	10.06	6.05	8.65	2.59	2.63	2.33	2.21	1.67	7.882	2.286
gene12295	HDAC7	histone deacetylase 7	2.015	1.01088	0.00294868	0.016837	yes	up	1.29	2.71	5.92	2.36	2.03	0.38	0.71	0.95	0.73	1.1	2.862	0.774
gene16341	CBFB	core-binding factor beta subunit	2.015	1.01083	5.9103e-05	0.000766021	yes	up	12.75	38.34	48.48	19.17	19.88	5.97	7.27	7.55	8.64	8.66	27.724	7.618
gene785	LOC101793320	uncharacterized LOC101793320, transcript variant X8	2.015	1.01111	0.0117456	0.0483225	yes	up	0.63	2.56	0.75	0.83	1.6	0.38	0.48	0.34	0.34	0.23	1.274	0.354
gene7931	EPS8	epidermal growth factor receptor pathway substrate 8, transcript variant X3	2.015	1.01111	0.000408694	0.00355519	yes	up	4.7	13.63	15.48	4.82	10.23	2.24	3.07	3.29	2.4	2.04	9.772	2.608
gene11056	GPR39	G protein-coupled receptor 39	2.013	1.00901	0.000579027	0.00468384	yes	up	2.04	3.47	3.36	1.77	3.6	0.66	1.28	0.44	1	0.78	2.848	0.832
gene17563	ABCG4	ATP binding cassette subfamily G member 4	2.013	1.00903	0.0400491	0.119425	yes	up	0.71	2.29	3.54	2.11	2.12	0.07	0.84	0.36	0.17	1.16	2.154	0.52
gene3636	MINDY4	MINDY lysine 48 deubiquitinase 4, transcript variant X1	2.012	1.00839	0.00481276	0.0245354	yes	up	0.63	0.84	1.92	0.39	1.73	0.26	0.36	0.32	0.29	0.37	1.102	0.32
gene9541	PALMD	palmdelphin, transcript variant X1	2.007	1.00514	0.000215964	0.00218817	yes	up	10.23	11.89	17.91	10.58	16.14	2.5	7.09	3.54	2.69	3.83	13.35	3.93
gene6443	ANXA5	annexin A5	2.005	1.00344	1.46598e-05	0.000249207	yes	up	533.4	821.2	735.49	395.24	988.67	189.22	175.58	155.66	253.77	239.48	694.8	202.742
gene7194	VPS37B	VPS37B, ESCRT-I subunit	2.004	1.00288	0.000731481	0.00566559	yes	up	22.41	79.41	64.42	20.13	48.11	10.66	16.67	9.61	12.71	16.29	46.896	13.188
gene12254	KIAA1549	KIAA1549 ortholog, transcript variant X1	2.002	1.00147	0.000885271	0.0066138	yes	up	1.04	3.62	2.71	0.96	1.88	0.41	0.65	0.53	0.62	0.66	2.042	0.574
gene16911	CASZ1	castor zinc finger 1, transcript variant X1	2.002	1.00114	0.0094345	0.0410353	yes	up	0.17	0.51	0.45	0.15	0.26	0.05	0.13	0.13	0.08	0.08	0.308	0.094
gene10918	LOC101791461	arylamine N-acetyltransferase, pineal gland isozyme NAT-3, transcript variant X3	2.001	1.00044	0.000936637	0.00692304	yes	up	8.23	31.93	50.66	14.37	24.09	5.21	4.09	4.54	4.19	4.6	25.856	4.526
gene12091	FHL5	four and a half LIM domains 5, transcript variant X7	2.001	1.00042	0.00219438	0.0134541	yes	up	4.06	6.82	20.9	6.56	6.45	1.31	2.7	2.48	2.89	2.68	8.958	2.412
gene19392	LOC101797023	suppressor of tumorigenicity 14 protein homolog	2.001	1.00064	0.00823572	0.0369132	yes	up	0.38	1.32	2.19	0.43	1.18	0.23	0.3	0.3	0.38	0.22	1.1	0.286
gene1844	SLC39A6	solute carrier family 39 member 6, transcript variant X1	2	1.00031	0.000112813	0.00131372	yes	up	3	10.11	15.62	5.73	7.75	1.82	2.54	1.94	1.88	2.65	8.442	2.166
gene12836	LOC101802435	calcium-binding protein 2-like	0.5	-1.00059	0.0187546	0.0685612	yes	down	2.2	1.84	1.89	0.86	1.23	2.25	1.63	1.99	1.94	1.32	1.604	1.826
gene15155	MFF	mitochondrial fission factor, transcript variant X1	0.5	-1.00111	5.91267e-06	0.000118775	yes	down	9.93	9.58	10.83	6.93	9.08	15.24	10.71	7.97	10.71	9.91	9.27	10.908
gene17621	CEMIP	cell migration inducing hyaluronan binding protein, transcript variant X1	0.5	-1.00011	0.00142668	0.00962279	yes	down	4.42	3.74	5.7	7.86	7.53	6.82	8.87	7.88	7.04	7.48	5.85	7.618
gene11296	MPP6	membrane palmitoylated protein 6, transcript variant X1	0.499	-1.00287	3.3112e-05	0.000479778	yes	down	3.81	8.99	6.41	6	4.35	9.19	8.23	5.61	6.03	6.06	5.912	7.024
gene12512	HS6ST2	heparan sulfate 6-O-sulfotransferase 2	0.499	-1.00353	0.0234845	0.081132	yes	down	9.49	2.65	5.68	6.15	5.06	4.59	6.97	11.66	3.4	9.99	5.806	7.322
gene16708	LOC101791669	alanyl-tRNA editing protein Aarsd1	0.499	-1.00198	0.00163771	0.0106747	yes	down	15.43	9.4	12.28	18.44	11.85	11.47	15.79	19.3	14.33	17	13.48	15.578
gene11724	FGG	fibrinogen gamma chain	0.498	-1.00495	0.00511885	0.0257725	yes	down	2187.44	703.31	1601.27	1965.09	1803.13	1791.33	2999.37	1293.45	2334.56	2379.89	1652.05	2159.72
gene125	LOC101798481	-	0.498	-1.00707	0.0157413	0.0600122	yes	down	1.45	1.39	1.04	3.5	1.14	2.66	2.11	1.73	1.75	2.68	1.704	2.186
gene18346	SPATA4	spermatogenesis associated 4	0.498	-1.00669	0.000693865	0.00541619	yes	down	4.7	4.47	3.42	5.67	4.56	6.78	6.5	4.76	5.31	4.28	4.564	5.526
gene6634	RPS24	ribosomal protein S24, transcript variant X1	0.498	-1.00592	6.60617e-08	2.8567e-06	yes	down	1925.09	2213.97	1934.94	1948.62	2093.88	2630.6	2193.04	2220.91	2211.3	2458.85	2023.3	2342.94
gene9914	EHBP1	EH domain binding protein 1, transcript variant X1	0.498	-1.00518	4.63178e-05	0.000621458	yes	down	6.94	5.65	15.11	9.8	6.92	10.21	12.93	6.94	11.58	11.01	8.884	10.534
gene10238	LOC101800436	nicotinamide riboside kinase 2-like	0.497	-1.00887	9.04682e-06	0.000168111	yes	down	322.9	506.55	392.45	323.57	403.35	523.91	451.53	529.42	301.19	411.87	389.764	443.584
gene17195	GCN1	GCN1, eIF2 alpha kinase activator homolog	0.497	-1.00875	1.46677e-05	0.000249207	yes	down	211.47	845.3	546.27	553.92	486.86	642.7	577.04	836.2	689.16	887.83	528.764	726.586
gene19757	SLC16A12	solute carrier family 16 member 12, transcript variant X1	0.497	-1.00889	0.0222361	0.0779048	yes	down	13.01	3.13	23.65	25.14	27.05	20.43	28.23	16.85	24.75	21.32	18.396	22.316
gene4939	ANGEL1	angel homolog 1, transcript variant X2	0.497	-1.00795	3.16132e-05	0.000460464	yes	down	9.41	8.79	10.13	11.48	8.66	9.25	9.83	14.82	13.05	12.29	9.694	11.848
gene8155	MTG1	mitochondrial ribosome associated GTPase 1	0.497	-1.00756	5.6494e-06	0.000113816	yes	down	20.77	24.92	20.82	15.32	18.94	25.45	18.97	26.3	24.66	21.65	20.154	23.406
gene11452	LOC101792904	voltage-dependent L-type calcium channel subunit alpha-1C-like	0.496	-1.01031	0.0479525	0.135538	yes	down	0.15	0.31	0.6	0.18	0.14	0.06	0.68	0.24	0.48	0.23	0.276	0.338
gene18898	CCDC134	coiled-coil domain containing 134	0.496	-1.01192	1.29939e-06	3.42904e-05	yes	down	16.3	16.06	14.98	13.71	14.92	19.43	17.2	15.63	20.27	16.77	15.194	17.86
gene22056	MRPL38	mitochondrial ribosomal protein L38	0.496	-1.01219	0.0052478	0.0263358	yes	down	7.21	6.2	9.93	6.08	9.29	9.35	7.45	13.38	6.9	4.49	7.742	8.314
gene6661	LOC101798065	uncharacterized LOC101798065	0.496	-1.01125	1.86523e-07	6.79561e-06	yes	down	101.43	115.82	209.11	68.72	131.94	134.53	196.19	126.81	143.57	150.13	125.404	150.246
gene1915	CHCHD2	coiled-coil-helix-coiled-coil-helix domain containing 2	0.495	-1.01397	0.00138113	0.00937941	yes	down	55.98	52.23	34.98	65.04	56.56	60.46	55.86	46.21	63.07	51.29	52.958	55.378
gene616	OSBPL1A	oxysterol binding protein like 1A, transcript variant X1	0.495	-1.01501	2.92306e-05	0.000432569	yes	down	124.64	85.42	120.23	125.45	126.23	169.11	166.76	93.24	166.4	135.21	116.394	146.144
gene9831	NRCAM	neuronal cell adhesion molecule, transcript variant X1	0.495	-1.01441	1.4396e-05	0.000245551	yes	down	0.49	0.48	0.78	0.57	0.39	0.81	0.78	0.44	0.66	0.58	0.542	0.654
gene15984	ARFGAP3	ADP ribosylation factor GTPase activating protein 3	0.494	-1.01844	0.00193566	0.012202	yes	down	24.93	20.2	33.82	40.39	17.72	43.07	47.99	17.05	30.28	31.01	27.412	33.88
gene16657	XPR1	xenotropic and polytropic retrovirus receptor 1	0.494	-1.01819	8.53766e-12	1.28817e-09	yes	down	22.72	32.12	36.86	28.28	23.75	33.09	37.3	26.06	37.9	41.03	28.746	35.076
gene12184	LGMN	legumain	0.493	-1.02035	6.0744e-05	0.00078436	yes	down	217.54	297.39	375.82	292.7	215.32	456.81	418.39	195.82	357.48	194.57	279.754	324.614
gene12703	LOC110353151	uncharacterized LOC110353151	0.493	-1.02011	0.00199951	0.0125136	yes	down	9.29	5.95	5.1	8.05	11.2	11.88	13.41	8.55	8.47	8.25	7.918	10.112
gene16024	MCEE	methylmalonyl-CoA epimerase	0.493	-1.01989	2.23758e-05	0.000344344	yes	down	5.99	3.7	7.09	5.72	6.11	6.02	7.04	7.7	6.13	7.65	5.722	6.908
gene2085	PAQR9	progestin and adipoQ receptor family member 9	0.493	-1.01991	0.0103896	0.044223	yes	down	11.36	5.63	5.6	9.89	5.55	16.74	9.75	7.88	9.25	5.49	7.606	9.822
gene22229	LOC101803202	ATP-binding cassette sub-family E member 1	0.493	-1.02004	0.000541643	0.00443572	yes	down	43.97	42.73	41.38	27.19	31.12	61.61	28.72	57.6	31.95	44.7	37.278	44.916
gene8421	AUP1	ancient ubiquitous protein 1	0.493	-1.02055	0.000867606	0.00650947	yes	down	65.52	49.29	33.06	59.05	43.46	60.06	56.69	70.2	64.3	64.57	50.076	63.164
gene22245	ATP6	ATP synthase F0 subunit 6	0.492	-1.02323	0.00481793	0.0245423	yes	down	24209.7	21401.1	13100.7	22937.7	15550	18256	15846.6	36514.2	20176.4	25617.7	19439.8	23282.2
gene480	ADRA1B	adrenoceptor alpha 1B	0.492	-1.02185	0.033587	0.104874	yes	down	19.09	4.56	15.7	30.83	44.66	22.13	29.54	28.91	41.88	22.64	22.968	29.02
gene4927	JDP2	Jun dimerization protein 2	0.492	-1.02411	0.00287006	0.0164829	yes	down	5.57	3.91	6.73	3.57	2.39	5	6.3	4.68	2.71	7.21	4.434	5.18
gene1077	TRAF4	TNF receptor associated factor 4	0.491	-1.0253	0.0416086	0.122577	yes	down	1.19	0.99	1.1	1.01	1.77	0.23	1.32	1.16	2.23	2.41	1.212	1.47
gene20541	FAM168A	family with sequence similarity 168 member A, transcript variant X1	0.491	-1.02556	0.000263825	0.00254316	yes	down	4.05	5.72	5.64	5.67	3.72	5.23	4.83	6.85	8.86	4.61	4.96	6.076
gene9696	LOC101799857	two pore calcium channel protein 1-like	0.491	-1.02692	5.45894e-05	0.000714864	yes	down	3.82	2.92	6.69	5.56	4.97	4.34	6.31	4.56	6.82	6.85	4.792	5.776
gene10822	NPTX2	neuronal pentraxin 2	0.49	-1.03041	0.0172792	0.0644592	yes	down	0.68	1.14	0.91	0.66	0.4	0.63	0.66	1.64	0.49	1.02	0.758	0.888
gene10974	PDCD2	programmed cell death 2	0.49	-1.02869	0.000197884	0.00203468	yes	down	57.56	39.39	46.94	44.26	29.27	60.84	43.6	55.38	50.62	54.49	43.484	52.986
gene15219	RNF122	ring finger protein 122	0.49	-1.03034	0.00658067	0.0311656	yes	down	1.73	4.4	3.25	2.35	2.12	1.37	1.86	3.26	3.67	1.96	2.77	2.424
gene15615	RTN4RL1	reticulon 4 receptor like 1	0.49	-1.03004	0.0497524	0.139542	yes	down	0.64	0.12	0.73	1.25	0.94	0.95	1.38	0.66	1.17	0.76	0.736	0.984
gene3288	LOC101796791	cullin-associated NEDD8-dissociated protein 1-like, transcript variant X1	0.49	-1.02901	0.000551726	0.00448653	yes	down	8.94	4.69	6.19	9.27	6.33	9.96	10.55	7.93	8.51	8.92	7.084	9.174
gene3791	TMEM82	transmembrane protein 82	0.49	-1.0277	0.0103982	0.0442344	yes	down	9.13	3.4	4.29	8.66	4.86	7.98	6.07	11.59	10.78	6.96	6.068	8.676
gene11278	LOC106017406	uncharacterized LOC106017406	0.489	-1.03226	0.000380282	0.00336437	yes	down	154.57	182.23	115.32	108.28	156.02	155.38	106.9	189.08	151.99	167.03	143.284	154.076
gene13385	MTHFD1	methylenetetrahydrofolate dehydrogenase, cyclohydrolase and formyltetrahydrofolate synthetase 1	0.489	-1.03236	5.30386e-06	0.000108749	yes	down	235.99	215.77	249.1	223.38	331.15	348.55	334.78	188.27	358.65	333.06	251.078	312.662
gene6982	MRPL27	mitochondrial ribosomal protein L27	0.489	-1.0312	9.36234e-05	0.00113106	yes	down	19.6	21.74	29.03	18.21	17.97	22.12	16.28	34.99	21.49	26.6	21.31	24.296
gene18035	BSPRY	B-box and SPRY domain containing	0.488	-1.03492	4.39758e-06	9.46399e-05	yes	down	29.72	21.79	24.7	24.52	22.57	31.58	28.77	27.47	36.21	31.01	24.66	31.008
gene4980	TMEM220	transmembrane protein 220	0.487	-1.03663	0.000406528	0.00354461	yes	down	4.29	3.06	7.44	6.83	4.44	4	5.32	6.6	6.7	8.06	5.212	6.136
gene9023	LOC101802804	metastasis suppressor protein 1, transcript variant X1	0.487	-1.03902	0.000354301	0.00317704	yes	down	14.53	15.41	24.05	31.64	22.08	21.54	36.51	16.38	29.08	29.97	21.542	26.696
gene12155	ALDH6A1	aldehyde dehydrogenase 6 family member A1	0.486	-1.04147	0.0100765	0.0431304	yes	down	214.77	183.77	53.75	128.28	151.31	246	254.34	104.66	204.12	164.95	146.376	194.814
gene12934	HGD	homogentisate 1,2-dioxygenase, transcript variant X1	0.486	-1.04192	0.00154764	0.0102202	yes	down	298.24	146.63	146.55	216.07	221.64	259.2	196.18	290.51	283.13	308.13	205.826	267.43
gene15355	NDUFA10	NADH:ubiquinone oxidoreductase subunit A10	0.486	-1.04236	7.68684e-07	2.22072e-05	yes	down	225.97	188.54	198.39	231.09	228.63	288.05	278.01	229.49	279.4	270.13	214.524	269.016
gene16515	LOC106019077	uncharacterized LOC106019077	0.486	-1.0424	8.80012e-05	0.00107059	yes	down	44.95	62.96	54.14	44.31	36.08	56.32	38.02	59.27	49.5	51.67	48.488	50.956
gene17397	KCTD6	potassium channel tetramerization domain containing 6, transcript variant X2	0.486	-1.0413	0.0364091	0.111665	yes	down	28.45	9.98	4.02	13.75	12.61	22.47	23.62	17	16	14.27	13.762	18.672
gene17656	LOC106019416	amiloride-sensitive amine oxidase [copper-containing]	0.486	-1.04074	0.0285717	0.093532	yes	down	15.18	12.19	2.96	11.29	8.15	14.87	11.88	6.28	23.03	10.26	9.954	13.264
gene19577	RPL15	ribosomal protein L15	0.486	-1.04127	8.26699e-09	4.96771e-07	yes	down	604.56	614.65	629.69	524.19	609.58	700.83	599.57	886.52	737.61	793	596.534	743.506
gene9035	LOC110352461	uncharacterized LOC110352461	0.486	-1.0412	0.000865107	0.00649462	yes	down	3.42	3.05	4.07	3.78	5.82	4.31	3.42	7.58	4.47	5.89	4.028	5.134
gene1429	LOC101794111	granulocyte-macrophage colony-stimulating factor receptor subunit alpha, transcript variant X1	0.485	-1.04524	4.69538e-05	0.000629117	yes	down	9.6	7.62	10.1	13.56	9.08	13.7	11.68	13.1	8.85	11.07	9.992	11.68
gene19779	TMTC2	transmembrane and tetratricopeptide repeat containing 2, transcript variant X1	0.485	-1.04436	1.72718e-05	0.000281201	yes	down	1.12	2.23	2.31	1.68	1.21	2.05	2.14	1.1	2.5	2.5	1.71	2.058
gene20484	TPT1	tumor protein, translationally-controlled 1	0.485	-1.04463	3.56516e-05	0.000509136	yes	down	2716.21	3841.86	2298.4	2123.58	2824.84	3740.71	2682.82	3752.21	2801.55	3253.47	2760.98	3246.15
gene4017	HLCS	holocarboxylase synthetase, transcript variant X2	0.485	-1.04254	0.0406629	0.120685	yes	down	89.19	18.19	32.59	67.18	20.97	67.35	80.38	72.68	54.35	29.29	45.624	60.81
gene4998	F2	coagulation factor II, thrombin	0.484	-1.04798	0.0015102	0.010035	yes	down	843.82	480.57	525.31	1171.47	856.2	976.1	1112.68	822.39	1152.17	1036.03	775.474	1019.87
gene9867	E2F1	E2F transcription factor 1	0.484	-1.04738	0.00625821	0.0299346	yes	down	0.84	0.89	1.74	1.7	2.1	1.2	1.14	1.73	2.02	2.6	1.454	1.738
gene14165	SMYD3	SET and MYND domain containing 3	0.483	-1.04851	0.0119732	0.049012	yes	down	1.91	2.02	1.49	2.32	1.73	4.07	3.17	1.15	1.62	1.77	1.894	2.356
gene16291	GXYLT2	glucoside xylosyltransferase 2	0.483	-1.0506	0.00161514	0.0105754	yes	down	1.18	1.57	4.88	1.41	1.81	1.89	3.61	1.07	2.28	3.33	2.17	2.436
gene18023	MRPL41	mitochondrial ribosomal protein L41	0.483	-1.04851	0.00387376	0.0206996	yes	down	61.46	36.24	37.05	45.1	45.72	55.31	31.27	74.21	53.37	45.55	45.114	51.942
gene18036	ALAD	aminolevulinate dehydratase	0.483	-1.0488	0.00933741	0.0407331	yes	down	26.5	9.81	13.29	36.89	22.8	31.76	22.07	29.52	36.49	22.94	21.858	28.556
gene6737	MLXIPL	MLX interacting protein like	0.483	-1.05059	0.0275589	0.0911474	yes	down	15.65	4.02	5.69	21.28	8.08	15.01	13.5	14.99	18.99	13.07	10.944	15.112
gene11279	LOC106017407	uncharacterized LOC106017407, transcript variant X4	0.482	-1.05192	2.38073e-06	5.6298e-05	yes	down	1.17	2.35	3.62	2.13	2.45	2.93	3.28	5.48	5.9	5.92	2.344	4.702
gene13140	POLR2H	RNA polymerase II subunit H	0.482	-1.05385	0.00180999	0.0115675	yes	down	18.11	21.89	14.49	15.71	21.88	28.31	16.78	33.72	14.38	16.49	18.416	21.936
gene13833	LOC101790812	cytochrome P450 1A4-like	0.482	-1.05331	0.00363721	0.01983	yes	down	2.94	1.49	8.81	4.22	3.8	3.59	3.86	4.58	5.74	7	4.252	4.954
gene1555	LOC101803604	regulator of G protein signaling 5	0.482	-1.05142	0.00793384	0.0358262	yes	down	8.42	3.66	19.6	16.35	8.8	9.43	9.52	14.53	17.53	18.53	11.366	13.908
gene16490	RMDN2	regulator of microtubule dynamics 2, transcript variant X1	0.482	-1.05389	0.000411265	0.00356907	yes	down	12.78	9.16	10.79	13.85	8.43	16.93	19.89	9.24	14.68	10.31	11.002	14.21
gene19369	SDHAF2	succinate dehydrogenase complex assembly factor 2	0.482	-1.05404	0.00209958	0.0130167	yes	down	48.21	50.12	32.17	31.27	35.57	36.74	30.77	67.91	46.65	41.74	39.468	44.762
gene8162	RNLS	renalase, FAD dependent amine oxidase, transcript variant X1	0.482	-1.05392	8.44448e-06	0.000159697	yes	down	9.04	7.11	12.93	12.97	10.12	12.53	16	11.05	13.86	12.29	10.434	13.146
gene17628	STARD5	StAR related lipid transfer domain containing 5	0.481	-1.0551	0.0291115	0.0947249	yes	down	36.55	14.96	9.2	22.92	7.2	33.46	26.08	23.92	25.66	15.62	18.166	24.948
gene20173	LOC101802211	T-cell immunoglobulin and mucin domain-containing protein 4	0.481	-1.05547	0.0013795	0.00937751	yes	down	20.99	23.7	50.34	62.15	56.43	39.34	47.55	53.25	40.08	75.72	42.722	51.188
gene5735	TMEM141	transmembrane protein 141	0.481	-1.05504	0.00271585	0.0157735	yes	down	8.32	7.9	10.86	8.43	3.52	12.11	5.49	12.81	9.87	7.14	7.806	9.484
gene9624	VWA8	von Willebrand factor A domain containing 8	0.481	-1.05516	5.96326e-06	0.000119446	yes	down	12.67	13.47	17.51	12.97	13.46	19.58	26.44	10.1	20.1	13.47	14.016	17.938
gene10273	LOC101804326	transducin-like enhancer protein 2	0.48	-1.05914	0.00705377	0.0326814	yes	down	0.42	0.64	1.1	0.58	0.77	0.97	0.33	1.25	0.82	0.8	0.702	0.834
gene11595	PLPP3	phospholipid phosphatase 3	0.48	-1.05804	0.000298545	0.00278314	yes	down	19.66	21.87	29.6	30.61	17.23	42.68	24.52	20.01	26.84	23.23	23.794	27.456
gene15186	LOC101800457	collagen alpha-1(I) chain	0.48	-1.06004	0.0377575	0.11456	yes	down	10.43	16	71.03	21.7	12.11	11.09	8.58	40.08	23.48	22.6	26.254	21.166
gene4779	LOC106015196	uncharacterized LOC106015196	0.48	-1.05977	0.0134893	0.0536517	yes	down	0.24	0.41	0.83	0.96	0.88	1.14	0.35	1.59	1.02	0.47	0.664	0.914
gene14309	LOC101798394	uncharacterized LOC101798394, transcript variant X5	0.479	-1.06217	0.00374566	0.0202309	yes	down	0.22	0.33	0.18	0.37	0.13	0.23	0.47	0.49	0.25	0.27	0.246	0.342
gene17043	USMG5	up-regulated during skeletal muscle growth 5 homolog (mouse), transcript variant X1	0.479	-1.06333	4.4621e-05	0.000603688	yes	down	81.48	64.01	51.1	66.09	70.83	83.2	74.74	92.19	97.38	89.91	66.702	87.484
gene17428	LOC106019350	uncharacterized LOC106019350, transcript variant X1	0.479	-1.06276	0.00019453	0.00200502	yes	down	3.43	2.2	3.92	3.73	4.58	3.57	3.97	5.35	4.68	4.14	3.572	4.342
gene1944	LYRM4	LYR motif containing 4	0.479	-1.06206	5.49889e-05	0.000719417	yes	down	10.56	10.68	10.39	13.54	9.59	14.25	13.48	18.04	10.73	14.61	10.952	14.222
gene13325	NUBPL	nucleotide binding protein like, transcript variant X1	0.478	-1.06469	2.79101e-07	9.33543e-06	yes	down	7.28	9.34	7.75	6.65	6.99	10.7	13.47	7.1	8.42	7.93	7.602	9.524
gene14043	RPS2	ribosomal protein S2	0.478	-1.06414	8.43054e-07	2.39313e-05	yes	down	1684.3	1733.53	1471.9	1372.49	1573.97	2056.55	1557.4	1937.22	1818.86	2218.59	1567.24	1917.72
gene14053	LOC106018273	transcription elongation factor A protein 3-like	0.478	-1.06591	0.0470501	0.133477	yes	down	5.4	3.08	1.63	4.85	1.95	4.04	5.01	1.41	7.5	4.14	3.382	4.42
gene15792	LHPP	phospholysine phosphohistidine inorganic pyrophosphate phosphatase	0.478	-1.06383	3.26607e-08	1.55261e-06	yes	down	6.08	10.65	15.06	6.79	7.19	12.19	11.58	10.56	9.65	9.19	9.154	10.634
gene16183	GLTP	glycolipid transfer protein	0.478	-1.06399	0.00448625	0.0231278	yes	down	13.96	12.4	13.32	23.15	7.37	18.54	19.16	14.2	10.13	23.57	14.04	17.12
gene20425	SDHC	succinate dehydrogenase complex subunit C	0.478	-1.06368	4.21393e-06	9.12537e-05	yes	down	65.96	54.29	83.67	83.93	98.33	81.48	80.53	92.34	99.24	117.07	77.236	94.132
gene6018	CUBN	cubilin	0.478	-1.06424	0.0176985	0.0656878	yes	down	0.02	0.09	0.09	0.06	0.05	0.03	0.07	0.08	0.09	0.07	0.062	0.068
gene2750	CRY1	cryptochrome circadian clock 1, transcript variant X1	0.477	-1.06884	0.00464636	0.0237905	yes	down	70	27.21	30.21	71.9	45.74	76.61	75.93	55.86	62.52	63.09	49.012	66.802
gene8258	PYGL	glycogen phosphorylase L	0.477	-1.06815	0.00177772	0.0114032	yes	down	111.07	56.14	56.71	122.04	94.49	138.18	101.69	99.69	129.31	122.44	88.09	118.262
gene13757	NDUFS7	NADH:ubiquinone oxidoreductase core subunit S7	0.476	-1.07027	5.54402e-05	0.000724637	yes	down	137.9	114.74	89.6	104.18	100.18	139.05	110.45	146.02	157.12	138.41	109.32	138.21
gene14381	CUNH1orf35	chromosome unknown C1orf35 homolog	0.476	-1.0724	0.0061466	0.0295024	yes	down	7.58	3.22	5.43	6.78	4.49	8.7	7.67	5.89	4.69	6.18	5.5	6.626
gene17448	NHP2	NHP2 ribonucleoprotein	0.476	-1.07052	0.00445896	0.0230349	yes	down	86.42	84.1	90.07	65.92	79.21	70.41	43	141.43	64.88	93.73	81.144	82.69
gene19855	NDUFA8	NADH:ubiquinone oxidoreductase subunit A8	0.476	-1.07035	3.57302e-05	0.000509734	yes	down	213.06	199.39	159.34	141.94	157.97	228.24	166.6	236.91	203.9	215.83	174.34	210.296
gene4414	RPL7A	ribosomal protein L7a	0.475	-1.074	1.1796e-07	4.62541e-06	yes	down	1759.1	1667.21	1516.75	1499.21	1790.78	2252.85	1880.02	1833.96	2063.16	2290.58	1646.61	2064.11
gene4633	ATP5G3	ATP synthase, H+ transporting, mitochondrial Fo complex subunit C3 (subunit 9)	0.475	-1.07335	2.97339e-06	6.81083e-05	yes	down	491.25	434.8	371.8	392.82	415.14	562.03	443.53	515.13	558.69	565.45	421.162	528.966
gene687	LOC106015850	uncharacterized LOC106015850, transcript variant X2	0.475	-1.074	0.00587744	0.0286061	yes	down	0.85	0.27	0.36	0.6	0.98	0.73	0.93	0.72	0.65	1.06	0.612	0.818
gene13425	DNLZ	DNL-type zinc finger	0.474	-1.076	0.000206307	0.0021119	yes	down	7	12.56	7.47	7.86	7.24	9.36	10.78	13.77	8.35	8.39	8.426	10.13
gene14825	TMX2	thioredoxin related transmembrane protein 2	0.474	-1.07574	9.44376e-05	0.00113891	yes	down	31.92	26.13	29.64	41.48	45.37	35.76	38.12	46.02	40.43	43.59	34.908	40.784
gene21291	TTLL1	tubulin tyrosine ligase like 1, transcript variant X1	0.474	-1.07681	3.45119e-10	3.35007e-08	yes	down	1.49	2.09	2.39	1.89	1.72	2.82	2.92	2.15	2.11	2.03	1.916	2.406
gene21434	SELENOI	selenoprotein I, transcript variant X1	0.474	-1.07758	0.000537751	0.00440905	yes	down	31.5	17.25	24.65	42.73	23.24	35.21	37.05	33.99	36.38	42.58	27.874	37.042
gene2780	AFMID	arylformamidase	0.474	-1.07827	0.000953088	0.00703048	yes	down	82.27	50.7	45.29	46.98	53.14	55.77	57	58.84	114.08	75.98	55.676	72.334
gene7976	APMAP	adipocyte plasma membrane associated protein	0.474	-1.07733	1.58335e-05	0.000261961	yes	down	85.01	50.81	65.99	67.55	78.71	84.64	86.37	92.98	84.88	103.46	69.614	90.466
gene1150	LOC106017419	uncharacterized LOC106017419	0.473	-1.07913	0.00187002	0.0118366	yes	down	0.65	2.62	1.62	0.66	1.56	2.56	0.8	3.51	0.86	1.82	1.422	1.91
gene13171	LARS	leucyl-tRNA synthetase	0.473	-1.07969	3.07586e-08	1.48708e-06	yes	down	16.89	13.69	23.51	18.34	18.89	25.63	25.3	15.27	21.85	25.46	18.264	22.702
gene14219	LOC101795667	collagen alpha-2(IX) chain	0.473	-1.081	0.0378848	0.114754	yes	down	0.59	0.35	0.55	0.6	0.26	0.48	0.14	0.54	0.81	1.05	0.47	0.604
gene16584	RPL37	ribosomal protein L37	0.473	-1.08088	0.000563808	0.00457673	yes	down	3413.51	7283.56	3244.06	4869.89	3254.01	4501.17	3604.23	4442.84	6455.12	4810.24	4413.01	4762.72
gene19171	FAM162A	family with sequence similarity 162 member A	0.473	-1.07938	3.57416e-06	7.93806e-05	yes	down	19.6	21.66	18.04	18.05	20.93	32.59	22.67	27.52	20.96	24.14	19.656	25.576
gene3620	LOC101794533	uncharacterized LOC101794533	0.473	-1.08116	0.00735491	0.0337276	yes	down	574.88	341.53	201.07	374.45	326.58	441.08	304.69	629.22	378.27	440.42	363.702	438.736
gene15938	STK40	serine/threonine kinase 40, transcript variant X1	0.472	-1.08299	4.49535e-06	9.59999e-05	yes	down	39.48	34.85	36.44	47	49.76	64.51	51.78	40.75	60.25	53.08	41.506	54.074
gene17679	NDUFA7	NADH:ubiquinone oxidoreductase subunit A7	0.472	-1.08399	4.51748e-06	9.63244e-05	yes	down	74.01	92.34	69.59	87.4	76.19	100.02	74.88	82.29	109.25	94.82	79.906	92.252
gene18945	ECI1	enoyl-CoA delta isomerase 1	0.472	-1.0818	4.95913e-05	0.000656222	yes	down	63.49	63.34	47.9	55.93	56.59	71.96	51.93	87.98	64.53	87.25	57.45	72.73
gene2001	PRDX4	peroxiredoxin 4	0.472	-1.08434	5.34854e-06	0.000109342	yes	down	285.02	290.26	257.26	345.18	254.7	315.9	302.77	373.73	425.33	392.52	286.484	362.05
gene20113	LOC106020127	uncharacterized LOC106020127	0.472	-1.08419	0.00335048	0.0185809	yes	down	54.43	46.07	80.54	28.01	39.87	50.44	30.42	71.66	38.76	52.32	49.784	48.72
gene5643	RPS3A	ribosomal protein S3A	0.472	-1.08345	1.31974e-08	7.29855e-07	yes	down	1406.41	1471.37	1308.77	1243.92	1396.65	1696.39	1515.77	1600.37	1781.15	1981.55	1365.42	1715.05
gene21681	LOC101790892	neuroligin-2	0.471	-1.08582	0.000152328	0.00164677	yes	down	3.3	3.57	6.68	4.07	2.93	4.55	3.6	4.79	6.25	4.73	4.11	4.784
gene22057	LOC101790565	ribosomal protein 63, mitochondrial-like	0.471	-1.08638	0.000139795	0.00154868	yes	down	66.49	78.76	54.23	39.46	80.12	66.72	62.09	98.09	69.31	79.04	63.812	75.05
gene2758	LOC101789632	uncharacterized LOC101789632	0.471	-1.086	0.0034322	0.0189282	yes	down	21.82	9.88	33.08	39.85	26.76	31.94	26.46	18.87	47.46	33.79	26.278	31.704
gene3785	MRPS23	mitochondrial ribosomal protein S23	0.471	-1.0848	0.00671312	0.0316095	yes	down	137.33	128.94	135.32	180.99	103.02	109.32	147.66	328.89	98.84	123.79	137.12	161.7
gene10659	LOC106017220	uncharacterized LOC106017220	0.47	-1.08984	0.0439485	0.127173	yes	down	0.45	0.19	0.33	0.19	0.89	0.28	0.68	0.56	0.87	0.25	0.41	0.528
gene14456	TGM2	transglutaminase 2	0.47	-1.08863	0.0029799	0.0169663	yes	down	21.55	7.44	17.53	18.63	13.6	10.16	26.05	19.26	25.62	24.02	15.75	21.022
gene15623	VTN	vitronectin	0.47	-1.08971	0.00697737	0.0324584	yes	down	1349.92	566.44	474.38	1510.65	1144.58	1278.83	1376.68	1000.72	1822.13	1538.87	1009.19	1403.45
gene19178	RPL26L1	ribosomal protein L26 like 1	0.47	-1.08901	7.6545e-07	2.21821e-05	yes	down	1340.74	1733.2	1368.54	1115.49	1213.02	1754.99	1385.56	1830.5	1446.09	1581.24	1354.2	1599.68
gene4777	FAM19A3	family with sequence similarity 19 member A3, C-C motif chemokine like	0.47	-1.08988	0.0413439	0.122105	yes	down	0.14	0.14	0.6	0.44	0.8	0.43	0.95	0.3	0.7	0.38	0.424	0.552
gene9681	RTN4	reticulon 4, transcript variant X1	0.47	-1.0907	0.00232717	0.0140511	yes	down	526.31	229.8	250.66	471.83	492.79	682.06	656.7	390.51	609.82	410.48	394.278	549.914
gene10581	ENPEP	glutamyl aminopeptidase	0.469	-1.09084	0.00312218	0.0175817	yes	down	35.35	14.8	32.12	48.81	34.7	44.26	52.09	24.24	66.33	37.39	33.156	44.862
gene12967	GRHPR	glyoxylate and hydroxypyruvate reductase, transcript variant X1	0.469	-1.09261	0.00287815	0.0165089	yes	down	64.99	54.45	57.49	115.61	62.73	72.4	57.6	86.51	162.45	86.53	71.054	93.098
gene3515	DCTD	dCMP deaminase	0.469	-1.09321	0.00610311	0.0293901	yes	down	2.39	2.61	11.64	7.61	6.22	5.14	5.7	9.69	5.34	10.43	6.094	7.26
gene5894	MINOS1	mitochondrial inner membrane organizing system 1	0.469	-1.09357	2.31819e-05	0.00035596	yes	down	197.11	191.22	157.93	163.17	155.22	220.54	154.64	237.25	208.22	217.15	172.93	207.56
gene9037	LOC101805199	hepatic lectin-like	0.469	-1.09294	0.00773457	0.0351666	yes	down	713.03	224.13	257.8	690.45	490.73	685.66	594.46	637.83	711.46	594.15	475.228	644.712
gene13766	ACOT13	acyl-CoA thioesterase 13	0.468	-1.0955	2.00769e-08	1.0477e-06	yes	down	25.43	31.75	53.47	36.09	33.13	56.44	47.18	40.88	32.57	40.31	35.974	43.476
gene22000	LOC101798484	equilibrative nucleoside transporter 1-like	0.468	-1.09639	0.0325334	0.102496	yes	down	15.1	3.04	12.08	21.52	13.22	10.16	15.26	11.85	11.97	24.32	12.992	14.712
gene10960	ZNF367	zinc finger protein 367	0.467	-1.09719	0.0193449	0.0701831	yes	down	2.01	0.9	8.59	3.42	2.61	3.11	1.63	5.11	3.62	6.74	3.506	4.042
gene15262	NDUFB5	NADH:ubiquinone oxidoreductase subunit B5	0.467	-1.09833	1.73467e-05	0.000281956	yes	down	184.25	155.91	114.28	126.93	146.69	202.31	166.35	186.34	192.43	202.82	145.612	190.05
gene1543	RPL35A	ribosomal protein L35a	0.467	-1.09757	1.50352e-06	3.9083e-05	yes	down	804.6	779.5	684.8	618.17	699.77	914.77	749.35	988.92	794.01	1010.56	717.368	891.522
gene16229	ASPN	asporin	0.467	-1.09811	0.0261602	0.0877356	yes	down	0.5	0.38	0.41	0.99	0.52	0.31	0.39	1.12	0.99	0.91	0.56	0.744
gene1968	RPS23	ribosomal protein S23	0.467	-1.09766	0.00327924	0.0182721	yes	down	870.08	1837.52	616.02	1007.7	720.85	1060.31	702.87	1249.26	1617.3	1041.17	1010.43	1134.18
gene2595	FZD8	frizzled class receptor 8	0.467	-1.0972	0.00245575	0.0145658	yes	down	1.46	0.83	1.56	2.05	1.36	1.74	1.08	2.47	2.16	1.96	1.452	1.882
gene3774	DUSP14	dual specificity phosphatase 14, transcript variant X2	0.467	-1.0982	2.51079e-05	0.000377598	yes	down	10.66	11.04	13.45	13.51	8.33	21.97	13.14	13.76	12.51	11.65	11.398	14.606
gene6616	COMTD1	catechol-O-methyltransferase domain containing 1	0.467	-1.09992	0.00031317	0.00289421	yes	down	30.23	27.61	18.57	30.83	18.92	36.86	46.75	25.07	36.51	25.2	25.232	34.078
gene8609	ACADM	acyl-CoA dehydrogenase, C-4 to C-12 straight chain	0.467	-1.09925	0.000132813	0.00149398	yes	down	20.72	35.66	59.66	38.27	53.44	76.39	63.37	33.3	53.47	30.73	41.55	51.452
gene12862	PXYLP1	2-phosphoxylose phosphatase 1, transcript variant X4	0.466	-1.10275	0.000275556	0.00262166	yes	down	13.35	8.42	11.93	15.42	7.11	15.64	20.43	11.9	13.89	13.27	11.246	15.026
gene14007	IRF6	interferon regulatory factor 6, transcript variant X1	0.466	-1.10051	0.000535589	0.00439912	yes	down	10.12	5.67	8.2	14.19	12.88	12.85	13.48	12.03	18.09	12.04	10.212	13.698
gene14798	LOC101791665	cytochrome b5	0.466	-1.10235	0.000241595	0.0023937	yes	down	610.45	365.21	472.32	568.34	425.12	830.35	640.56	711.56	420.51	606.04	488.288	641.804
gene21336	HEMK1	HemK methyltransferase family member 1	0.466	-1.10314	0.0077952	0.0353496	yes	down	2.14	3.01	2.11	2.47	1.27	3.03	3.92	1.08	4.53	1.24	2.2	2.76
gene2894	TSPAN9	tetraspanin 9	0.466	-1.10111	1.96486e-05	0.000310287	yes	down	31.02	21.4	35.29	35.51	24.59	27.37	41.11	40.41	50.47	34.9	29.562	38.852
gene3385	LOC101804800	histone H1	0.466	-1.10178	0.00662386	0.0313274	yes	down	3.67	7.69	20.6	6.21	5.48	7.84	5.49	12.78	8.23	6.22	8.73	8.112
gene7651	MOCS1	molybdenum cofactor synthesis 1, transcript variant X1	0.466	-1.10066	1.86656e-06	4.66842e-05	yes	down	33.58	57	37.39	56.16	45.13	62.44	66.87	43.1	65.61	63.67	45.852	60.338
gene10574	CFI	complement factor I	0.465	-1.10556	0.0067811	0.0318216	yes	down	49.99	22.17	25.7	68.48	54.94	58.39	99.98	34.32	63.94	52.98	44.256	61.922
gene13206	LOC101802378	UDP-glucuronosyltransferase 1-1-like, transcript variant X8	0.465	-1.10348	2.67131e-06	6.23201e-05	yes	down	222.68	363.54	293.02	379.97	193.99	420.55	397.9	287.17	377.83	411.51	290.64	378.992
gene18874	HSD17B12	hydroxysteroid 17-beta dehydrogenase 12	0.465	-1.10495	0.0011417	0.00810635	yes	down	219.15	107.95	121.45	215.54	150.59	275.73	275.28	190.05	221.53	157.82	162.936	224.082
gene20183	LAMTOR5	late endosomal/lysosomal adaptor, MAPK and MTOR activator 5	0.465	-1.10554	2.09429e-06	5.08231e-05	yes	down	41.41	33.19	43.89	27.36	36.43	55.71	49.29	39.14	33.06	43.76	36.456	44.192
gene20514	ACSF3	acyl-CoA synthetase family member 3	0.465	-1.1042	0.000302347	0.002808	yes	down	7.88	6.62	4.88	9.36	7.67	9.67	8.97	7.04	13.97	9.44	7.282	9.818
gene22197	LOC101797033	60S ribosomal protein L4-like	0.465	-1.10444	1.25248e-10	1.37981e-08	yes	down	450.39	506.7	543.25	436.62	649.05	672.72	689.54	451.59	587.51	681.76	517.202	616.624
gene7450	APELA	apelin receptor early endogenous ligand	0.465	-1.10581	0.00998932	0.0428918	yes	down	18.81	8.17	9.4	31.47	21.44	20.11	29.6	17.99	21.98	38.05	17.858	25.546
gene14205	LOC101792327	diphosphoinositol polyphosphate phosphohydrolase 1	0.464	-1.10639	2.60933e-05	0.000390302	yes	down	456.08	457.2	310.44	316.7	328.94	488.72	338.18	728.62	468.16	581.41	373.872	521.018
gene15293	RPL27A	ribosomal protein L27a	0.464	-1.10779	4.78544e-06	0.000100799	yes	down	995.86	1330.07	878.03	784.88	1023.1	1208.56	904.39	1270.15	1181.88	1396.22	1002.39	1192.24
gene16682	LOC101803585	serine/threonine-protein kinase SBK2	0.464	-1.10639	0.00758197	0.0346202	yes	down	1.16	2.26	3.94	3.18	4.38	1.98	3.4	2.34	2.17	8.69	2.984	3.716
gene20259	LOC101801552	alpha-2-macroglobulin	0.464	-1.10764	0.0483676	0.136378	yes	down	86.53	14.89	41.14	56.91	61.42	35.47	174.27	19.4	93.03	54.27	52.178	75.288
gene20362	EEF1G	eukaryotic translation elongation factor 1 gamma	0.464	-1.10763	2.58457e-07	8.75035e-06	yes	down	217.18	178.39	198.34	193.52	265.28	241.08	257.68	271.14	296.08	320.64	210.542	277.324
gene2844	HMGCR	3-hydroxy-3-methylglutaryl-CoA reductase	0.464	-1.1085	0.0198062	0.0714289	yes	down	77.62	32.78	21.39	51.36	18.3	77.89	61.2	53.45	68.89	32.47	40.29	58.78
gene5719	MAMDC4	MAM domain containing 4, transcript variant X1	0.464	-1.1076	0.0300005	0.0968231	yes	down	9.47	1.9	10.74	22.87	8.36	13.44	17.86	7.67	20.91	14.69	10.668	14.914
gene10561	HADH	hydroxyacyl-CoA dehydrogenase	0.462	-1.11454	9.01534e-07	2.53324e-05	yes	down	164.53	134.55	185.75	174.21	162.24	291.47	184.69	156.12	226.62	204.71	164.256	212.722
gene14246	LRRC75B	leucine rich repeat containing 75B	0.462	-1.11417	0.00504188	0.0254311	yes	down	0.37	0.37	0.7	0.45	0.73	0.22	0.96	0.59	0.8	0.75	0.524	0.664
gene18476	SLC35D1	solute carrier family 35 member D1	0.462	-1.11266	4.94422e-10	4.45654e-08	yes	down	27.36	32.1	43.98	31	35.37	48.54	54.22	24.51	43.56	39.15	33.962	41.996
gene19821	ANK1	ankyrin 1	0.461	-1.1159	1.60091e-05	0.000263773	yes	down	0.67	1.36	3.09	1.76	2.34	2.52	2.06	1.88	2.28	2.39	1.844	2.226
gene3224	ATP5H	ATP synthase, H+ transporting, mitochondrial Fo complex subunit D	0.461	-1.11789	9.8967e-05	0.00118367	yes	down	357.07	300.68	254.2	263	268.11	362.96	272.65	439.29	347.63	314.75	288.612	347.456
gene5489	NDUFB3	NADH:ubiquinone oxidoreductase subunit B3	0.461	-1.11609	1.19636e-05	0.000210438	yes	down	219.52	205.55	153.45	179.87	203.16	223.97	198.75	250.86	232.37	245.35	192.31	230.26
gene14530	RPL17	ribosomal protein L17, transcript variant X1	0.46	-1.11893	1.27291e-05	0.000221698	yes	down	1268.99	1160.39	958.6	973.32	928.92	1344.37	1061.06	1560.59	1314.87	1384.26	1058.04	1333.03
gene21321	NDUFS2	NADH:ubiquinone oxidoreductase core subunit S2	0.46	-1.11983	0.000137437	0.00152866	yes	down	74.41	53.76	81.23	84.14	97.83	74.32	66.36	59.16	116.87	116.06	78.274	86.554
gene21588	CUNH6orf136	chromosome unknown C6orf136 homolog	0.46	-1.12154	0.0324362	0.102282	yes	down	1.73	2.4	0.5	1.36	1.42	1.07	0.96	2.88	2.85	1.84	1.482	1.92
gene3766	RPL6	ribosomal protein L6	0.46	-1.12025	3.28998e-12	5.5693e-10	yes	down	1352.14	1451.41	1618.93	1255.1	1664.54	2178.84	1734.21	1596.92	1767.67	2033.09	1468.42	1862.15
gene3858	RAB2A	RAB2A, member RAS oncogene family	0.46	-1.12096	0.000804418	0.00614198	yes	down	239.61	127.81	139.94	241.66	143.96	313.24	252.58	169.18	295.03	211.02	178.596	248.21
gene6876	TMPRSS6	transmembrane protease, serine 6, transcript variant X3	0.46	-1.11975	0.0054431	0.0270906	yes	down	68.59	32.1	26.84	94.8	68.37	69	75.57	73.32	102.57	93.19	58.14	82.73
gene5723	C8G	complement C8 gamma chain	0.459	-1.12412	0.00295792	0.0168828	yes	down	269.22	130.66	90.58	186.44	149.79	203.76	219.61	261.35	207.1	210.96	165.338	220.556
gene8158	LOC101796874	lysosomal acid lipase/cholesteryl ester hydrolase-like, transcript variant X1	0.459	-1.12306	0.0124996	0.0506886	yes	down	0.07	0.09	0.1	0.04	0.1	0.1	0.08	0.12	0.09	0.08	0.08	0.094
gene20805	NUP210L	nucleoporin 210 like	0.458	-1.12713	3.63588e-05	0.000516088	yes	down	3.97	4.83	4.02	3.59	4.94	4.42	4.05	8.53	4.93	6.07	4.27	5.6
gene3637	LOC110351485	uncharacterized LOC110351485	0.458	-1.12567	0.04012	0.119585	yes	down	0.01	0.02	0.04	0.01	0.02	0.03	0.01	0.15	0.03	0.02	0.02	0.048
gene15239	RFC4	replication factor C subunit 4	0.457	-1.13014	0.000991023	0.00724402	yes	down	21.07	8.41	24.15	20.37	9.95	24.98	17.67	25.17	20.48	21.54	16.79	21.968
gene7889	POLR2L	RNA polymerase II subunit L	0.457	-1.12827	6.81841e-06	0.000133681	yes	down	113.39	78.37	86.4	76.79	83.3	115.46	133.5	102.06	116.08	91.47	87.65	111.714
gene7323	SEC63	SEC63 homolog, protein translocation regulator	0.456	-1.13439	3.96021e-08	1.8509e-06	yes	down	24.43	33.01	52.8	24.09	28.87	54.25	52.62	26.27	37.52	34.95	32.64	41.122
gene10385	CHEK1	checkpoint kinase 1	0.455	-1.13518	0.0176746	0.0656343	yes	down	1.3	0.58	3.1	1.9	1.72	0.94	0.82	2.64	2.11	4.2	1.72	2.142
gene12730	IMMP1L	inner mitochondrial membrane peptidase subunit 1, transcript variant X2	0.455	-1.13717	2.40392e-08	1.21585e-06	yes	down	27.19	19.9	19.5	18.09	22.76	35.35	31.75	28.95	32.93	33.28	21.488	32.452
gene13979	SLC1A1	solute carrier family 1 member 1	0.455	-1.1366	0.023799	0.0818455	yes	down	14.54	2.41	13.96	5.73	18.38	20.88	25.02	8.08	7.54	12.04	11.004	14.712
gene16652	LOC106019135	uncharacterized LOC106019135	0.455	-1.13586	0.0283975	0.093144	yes	down	0.87	0.63	0.64	1.66	0.28	0.77	1.45	0.88	1.03	1.24	0.816	1.074
gene19773	RPS11	ribosomal protein S11	0.455	-1.13732	2.06835e-06	5.0547e-05	yes	down	649.11	727.79	597.38	648.62	609.72	745.87	588.34	892.81	838.6	881.12	646.524	789.348
gene19154	CHRNB2	cholinergic receptor nicotinic beta 2 subunit	0.454	-1.13858	0.00011166	0.00130453	yes	down	2.88	2.15	2.29	2.03	3.12	2.49	3.06	2.94	3.18	4.83	2.494	3.3
gene19471	UBA52	ubiquitin A-52 residue ribosomal protein fusion product 1	0.454	-1.14037	0.000667897	0.00527966	yes	down	515.26	423.18	422.74	469.98	464.21	486.39	351.25	664.39	402.39	489.97	459.074	478.878
gene22243	COX2	cytochrome c oxidase subunit II	0.454	-1.13924	0.000550851	0.00448204	yes	down	80531.9	76197.3	50808.3	80110.1	57481	74590.9	61899.9	130186	80883.7	98013.4	69025.7	89114.8
gene7596	RMDN1	regulator of microtubule dynamics 1	0.454	-1.13803	1.22068e-11	1.76502e-09	yes	down	20.51	22.12	27.61	22.4	22.74	31.64	34.71	29.86	23.8	28.4	23.076	29.682
gene8664	SOD1	superoxide dismutase 1	0.454	-1.13788	6.8934e-05	0.000875286	yes	down	1555.62	1094.77	1142.4	1646.38	1624.27	2569.34	1567.08	1598.96	1995.22	1633.02	1412.69	1872.72
gene8673	SH3BGRL2	SH3 domain binding glutamate rich protein like 2	0.454	-1.13925	0.000104206	0.0012342	yes	down	10.82	28.21	37.33	16.33	26.22	40.8	25.94	18.19	41.2	20.17	23.782	29.26
gene18584	ALDH9A1	aldehyde dehydrogenase 9 family member A1	0.453	-1.1427	0.00602342	0.0291227	yes	down	234.59	64.99	102.49	223.65	221.15	220.56	304.42	156.99	320.76	232.74	169.374	247.094
gene13338	LOC110353284	uncharacterized LOC110353284	0.452	-1.14544	0.0452635	0.130191	yes	down	0.1	0.03	0.08	0.18	0.13	0.09	0.16	0.1	0.19	0.17	0.104	0.142
gene13554	BPHL	biphenyl hydrolase like	0.452	-1.14701	4.86412e-07	1.46462e-05	yes	down	77.76	52.16	71.31	51.72	56.7	87.31	88.35	88.94	78.18	71.16	61.93	82.788
gene19399	EFNA5	ephrin A5	0.452	-1.14632	0.0254617	0.0860144	yes	down	0.09	0.33	0.49	0.41	0.52	0.34	1.05	0.43	0.07	0.27	0.368	0.432
gene6677	HSP90AB1	heat shock protein 90 alpha family class B member 1	0.452	-1.14527	0.0164963	0.0622412	yes	down	4.47	2.77	3.62	1.51	1.18	3.85	2.88	6.13	4.16	1.52	2.71	3.708
gene1506	NEXN	nexilin F-actin binding protein, transcript variant X1	0.451	-1.14779	0.0136112	0.0539822	yes	down	0.14	0.11	0.15	0.16	0.21	0.22	0.1	0.38	0.15	0.18	0.154	0.206
gene15576	HMGA2	high mobility group AT-hook 2	0.451	-1.14932	0.00142293	0.00960685	yes	down	7.55	11.01	4.63	7.37	6.45	15.02	6.86	10.69	10.06	5.88	7.402	9.702
gene16049	LIPC	lipase C, hepatic type, transcript variant X1	0.451	-1.14958	6.83457e-06	0.000133809	yes	down	69.79	69.97	124.27	126.13	96.45	155.81	180.51	101.16	117.16	96.86	97.322	130.3
gene3737	RPS7	ribosomal protein S7	0.451	-1.15015	1.09962e-08	6.23014e-07	yes	down	1300.25	1414.4	1283.23	1006.68	1240.65	1886.38	1544.28	1600.22	1347.86	1533.37	1249.04	1582.42
gene5989	RPS13	ribosomal protein S13	0.451	-1.14874	2.00847e-06	4.94318e-05	yes	down	929.99	935.49	818.89	639.9	818.75	929.93	855.42	1210.08	942.41	1154.7	828.604	1018.51
gene3846	SYCE3	synaptonemal complex central element protein 3, transcript variant X2	0.45	-1.15299	1.6038e-05	0.000263773	yes	down	2.13	2.12	2.96	2.15	1.41	3.06	3.44	2.55	1.81	3.27	2.154	2.826
gene6218	LOC101796089	cytochrome c oxidase subunit 7A-related protein, mitochondrial	0.45	-1.15133	1.3545e-05	0.000233273	yes	down	181.33	134	113.13	113.23	155.8	216.5	194.89	184.51	156.03	187.39	139.498	187.864
gene6921	LOC101803622	nucleoside diphosphate kinase	0.45	-1.15146	3.5684e-07	1.1466e-05	yes	down	1068.44	1104.9	1003.5	812.2	999.33	1302.61	1003.14	1439.98	1106.84	1434.25	997.674	1257.36
gene20111	LOC110354464	uncharacterized LOC110354464	0.449	-1.15603	0.0411849	0.12182	yes	down	6.32	8.49	9.02	6.21	3.11	14.59	5.49	5.27	6.23	4.2	6.63	7.156
gene21796	MRPL16	mitochondrial ribosomal protein L16	0.449	-1.15477	0.00206176	0.0128108	yes	down	19.28	20.26	9.95	9.77	17.59	17.17	11.6	24.29	17.41	25.92	15.37	19.278
gene6503	CUNH10orf107	chromosome unknown C10orf107 homolog, transcript variant X3	0.449	-1.15673	0.000734428	0.00568211	yes	down	0.5	0.68	0.44	0.78	0.65	0.69	1.11	0.69	1.15	0.53	0.61	0.834
gene11585	PARS2	prolyl-tRNA synthetase 2, mitochondrial (putative)	0.448	-1.15948	0.000351498	0.00315598	yes	down	14.15	11.39	9.28	7.91	8.08	12.42	11.33	20.29	10.65	13.2	10.162	13.578
gene19219	LIMK1	LIM domain kinase 1	0.448	-1.1578	0.00958814	0.0415376	yes	down	4.48	1.46	1.48	3.09	1.72	3.76	2.4	3.49	4.65	3.31	2.446	3.522
gene3554	BACH2	BTB domain and CNC homolog 2, transcript variant X1	0.448	-1.1571	0.04609	0.131858	yes	down	2.78	1.01	1.07	7.21	0.88	3.35	4.92	3.17	3.04	5.25	2.59	3.946
gene5469	LOC101796021	uncharacterized LOC101796021, transcript variant X1	0.448	-1.15825	0.00352849	0.0193516	yes	down	15.58	9.55	5.14	14.71	13.25	23.81	19.14	8.74	17.99	15.07	11.646	16.95
gene20046	SND1	staphylococcal nuclease and tudor domain containing 1	0.447	-1.16022	4.73833e-07	1.43609e-05	yes	down	30.43	36.94	43.14	52.71	47.25	50.52	63.43	36.63	76.13	62.59	42.094	57.86
gene21772	LOC101790259	natterin-3	0.447	-1.16196	0.0142413	0.0558901	yes	down	89.29	31.08	29.03	135.4	133.23	125.16	142.8	69.11	139.44	141.89	83.606	123.68
gene4866	KL	klotho	0.447	-1.16179	0.00843821	0.0376022	yes	down	0.66	0.26	0.37	1.15	0.6	1.06	1.04	0.71	0.98	0.58	0.608	0.874
gene7883	RPLP2	ribosomal protein lateral stalk subunit P2	0.447	-1.16029	4.49671e-05	0.000607187	yes	down	819.47	939.46	714.01	675.18	782.96	834.56	640.72	1272.95	929.03	1006.07	786.216	936.666
gene12495	ACADL	acyl-CoA dehydrogenase, long chain	0.446	-1.16605	3.44119e-07	1.11345e-05	yes	down	160.88	127.78	148.18	168.84	144.98	164.26	189.77	204.96	236.67	230	150.132	205.132
gene16654	RAB30	RAB30, member RAS oncogene family, transcript variant X1	0.446	-1.16356	0.000397095	0.0034796	yes	down	24.98	13.95	23.26	25.56	17.78	61.61	32.62	23.71	18.89	19.8	21.106	31.326
gene17964	AADAT	aminoadipate aminotransferase, transcript variant X1	0.446	-1.164	0.000100543	0.00120003	yes	down	6.71	4.27	5.14	6.8	7.56	9.14	11.74	4.92	9.97	7.35	6.096	8.624
gene6245	MCM5	minichromosome maintenance complex component 5	0.446	-1.16462	0.00281542	0.0162228	yes	down	8.56	3.88	21.43	11.5	9.29	10.95	7.35	12.93	15.88	23.13	10.932	14.048
gene7665	RBKS	ribokinase, transcript variant X1	0.446	-1.16583	4.72829e-05	0.000632307	yes	down	26.32	14.65	20.8	26.91	18.33	26.38	27.43	29.63	32.98	32.02	21.402	29.688
gene10724	COQ9	coenzyme Q9	0.445	-1.16844	2.04391e-05	0.00031986	yes	down	45.08	45.58	28.66	41.66	38.84	55.31	44.48	63.18	51.62	54.49	39.964	53.816
gene1637	FAM210B	family with sequence similarity 210 member B	0.445	-1.16693	4.06646e-07	1.27997e-05	yes	down	5.59	5.45	6.63	6.69	5.14	7.88	9.16	5.45	10.99	6.74	5.9	8.044
gene660	UBE2H	ubiquitin conjugating enzyme E2 H	0.445	-1.16707	0.00380396	0.0204741	yes	down	55.9	19	22.39	47.37	20.93	44.81	58.48	40.35	53.11	57.16	33.118	50.782
gene11600	LOC101803314	selenoprotein Pb	0.444	-1.17193	1.80482e-06	4.53853e-05	yes	down	189.1	157.76	153.18	181.77	182.22	247.49	189.33	266.2	228.88	241.04	172.806	234.588
gene13339	TPPP	tubulin polymerization promoting protein, transcript variant X2	0.444	-1.16995	1.7766e-15	4.83549e-13	yes	down	1.15	0.84	2.41	0.75	1.01	1.78	1.51	1.22	1.37	1.49	1.232	1.474
gene21261	PAN2	PAN2 poly(A) specific ribonuclease subunit, transcript variant X1	0.444	-1.17171	0.000297443	0.0027766	yes	down	6.26	5.03	8.2	10.96	5.48	12.58	12.28	11.65	11.78	8.36	7.186	11.33
gene4760	FAM212B	family with sequence similarity 212 member B, transcript variant X1	0.444	-1.17134	0.026714	0.0890593	yes	down	0.25	0.14	0.3	0.11	0.33	0.13	0.27	0.21	0.49	0.4	0.226	0.3
gene19614	KYAT3	kynurenine aminotransferase 3, transcript variant X1	0.443	-1.17369	1.53009e-05	0.000255279	yes	down	27.1	25.99	17.32	17.31	18.82	37.21	48.9	19.78	35.29	28.71	21.308	33.978
gene8094	LOC101802994	fructose-1,6-bisphosphatase 1	0.443	-1.17366	0.00293051	0.0167815	yes	down	846.28	671.12	470.59	1471.03	582.64	1238.5	1021.76	822.39	1785.82	935.42	808.332	1160.78
gene8758	HEXDC	hexosaminidase D	0.443	-1.17603	7.79034e-05	0.000966377	yes	down	1.89	2.17	1.55	1.48	1.48	3.37	2.6	1.74	2.76	1.46	1.714	2.386
gene906	RPL24	ribosomal protein L24	0.443	-1.17478	8.91507e-07	2.51014e-05	yes	down	1412.55	1461.53	1273.97	996.53	1215.47	1655.7	1245.76	1848.96	1578.55	1639.51	1272.01	1593.7
gene9315	RPS15A	ribosomal protein S15a	0.443	-1.17452	7.06167e-07	2.068e-05	yes	down	2348.84	2558.47	1980.35	1914.39	2049.51	2915.11	2340.99	2908.97	2432.44	2811.45	2170.31	2681.79
gene14974	LOC101796826	alcohol dehydrogenase 1	0.442	-1.17645	0.00105533	0.0076178	yes	down	84.62	36.62	61.71	118.73	92.22	124.61	89.81	125.6	105.65	109.81	78.78	111.096
gene17211	LOC101791011	dynein light chain 1, cytoplasmic-like	0.442	-1.1776	1.49814e-05	0.000251459	yes	down	94.89	89.6	129.56	75.98	112.61	88.93	90.02	191.64	123.92	150.65	100.528	129.032
gene179	SLC25A4	solute carrier family 25 member 4	0.442	-1.17883	1.9236e-05	0.00030516	yes	down	95.49	72.88	53.89	64.77	70.53	127.25	100.38	79	100.16	95.72	71.512	100.502
gene5792	TMTC4	transmembrane and tetratricopeptide repeat containing 4, transcript variant X1	0.442	-1.17844	1.67965e-06	4.29378e-05	yes	down	2.59	6.31	8.42	2.51	3.21	4.81	3.81	3.71	2.37	2.09	4.608	3.358
gene6002	URM1	ubiquitin related modifier 1	0.442	-1.17875	3.38997e-05	0.000488831	yes	down	78.98	74.68	70.96	55.38	55.11	88.04	66.04	125.22	79.82	73.39	67.022	86.502
gene6762	ABHD11	abhydrolase domain containing 11, transcript variant X1	0.442	-1.1785	0.000415162	0.00359505	yes	down	4.64	5.76	8.59	3.79	3.02	4.66	3.15	6.15	9.57	9.9	5.16	6.686
gene15500	SCLY	selenocysteine lyase	0.441	-1.18273	7.84835e-07	2.25089e-05	yes	down	12.29	10.2	9.03	11.84	12.89	17.76	15.55	14.62	16.09	16.47	11.25	16.098
gene1749	GM2A	GM2 ganglioside activator	0.441	-1.18072	0.00526155	0.0263762	yes	down	4.74	4.42	8.87	13.33	10.85	5.48	8.24	9.4	18.6	11.14	8.442	10.572
gene4684	HECTD2	HECT domain E3 ubiquitin protein ligase 2	0.441	-1.1826	0.0477041	0.135001	yes	down	8.39	1.03	1.34	4.85	3.53	11.56	6.04	3.55	5.89	2.79	3.828	5.966
gene6024	THSD7A	thrombospondin type 1 domain containing 7A, transcript variant X3	0.441	-1.17982	0.00118349	0.00831796	yes	down	0.11	0.07	0.18	0.12	0.12	0.11	0.17	0.22	0.11	0.16	0.12	0.154
gene7551	LOC101793763	coiled-coil-helix-coiled-coil-helix domain-containing protein 2	0.441	-1.17978	0.0173002	0.0645202	yes	down	35.73	35.35	72	17.68	89.7	35.41	23.49	99.3	93.86	30.63	50.092	56.538
gene7576	ATP11C	ATPase phospholipid transporting 11C	0.441	-1.18213	8.27289e-07	2.35803e-05	yes	down	45.84	45.56	69.75	74.64	53.88	87.1	129.78	55.9	94.73	62.86	57.934	86.074
gene1690	TRPC6	transient receptor potential cation channel subfamily C member 6, transcript variant X2	0.44	-1.18325	3.96267e-06	8.66234e-05	yes	down	358.57	335.4	373.92	488.31	560.07	527.18	407.01	387.05	603.71	657.51	423.254	516.492
gene3354	CHCHD7	coiled-coil-helix-coiled-coil-helix domain containing 7	0.44	-1.18376	1.84488e-05	0.000295031	yes	down	30.82	51.3	32.32	20.11	24.27	44.8	18.28	46.29	43.52	40.51	31.764	38.68
gene4448	FSD1L	fibronectin type III and SPRY domain containing 1 like	0.44	-1.18354	0.0002793	0.00264639	yes	down	5.84	5.04	5.34	5.29	3.98	10.62	9.93	2.93	6.51	6.34	5.098	7.266
gene4895	GART	phosphoribosylglycinamide formyltransferase, phosphoribosylglycinamide synthetase, phosphoribosylaminoimidazole synthetase, transcript variant X1	0.44	-1.18579	1.68195e-05	0.000274995	yes	down	130.72	89.98	145.37	180	202	236.45	255.04	146.56	200.36	206.26	149.614	208.934
gene7625	PTMS	parathymosin	0.44	-1.18461	1.94505e-06	4.81537e-05	yes	down	297.78	243.87	401.71	442.54	332.91	500.3	390.33	534.83	589.69	587.81	343.762	520.592
gene8185	CLEC3B	C-type lectin domain family 3 member B	0.44	-1.18301	0.0055622	0.027496	yes	down	5.3	2.62	8.05	7	3.79	4.71	3.91	13.36	4.96	8.69	5.352	7.126
gene167	CUNH4orf47	chromosome unknown C4orf47 homolog, transcript variant X2	0.439	-1.18726	0.0067513	0.031727	yes	down	0.43	1.05	1.46	2.22	1.61	1.58	2.53	1.05	1.83	2.63	1.354	1.924
gene1329	MRPS26	mitochondrial ribosomal protein S26	0.438	-1.19005	0.000169705	0.00179411	yes	down	68.07	80.03	64.79	59.99	70.84	63.6	69.67	118.86	67.25	94.2	68.744	82.716
gene14266	MTR	5-methyltetrahydrofolate-homocysteine methyltransferase, transcript variant X2	0.438	-1.19114	0.00556103	0.027496	yes	down	7.05	4.16	4.56	9.41	4.36	4.89	17.07	5.66	4.89	10.66	5.908	8.634
gene21675	ACO1	aconitase 1	0.437	-1.1939	5.38593e-05	0.000706636	yes	down	167.15	180.3	142.54	269.53	145.76	301.56	290.47	154.26	346.23	247.96	181.056	268.096
gene3040	GC	GC, vitamin D binding protein	0.437	-1.19376	0.00631921	0.0301459	yes	down	1247.75	322.08	701.69	1821.12	1235.04	1349.4	1349.67	1303.31	1810.09	2030.18	1065.54	1568.53
gene12613	LOC101790677	16 kDa beta-galactoside-binding lectin, transcript variant X1	0.436	-1.19613	8.65198e-05	0.00105627	yes	down	171.75	228.81	128.67	119.55	96.71	202.71	169.95	195.68	256.97	177.94	149.098	200.65
gene17714	LOC101791873	alcohol dehydrogenase 1	0.436	-1.19866	0.000111219	0.00130061	yes	down	29.59	14.63	30.31	53.3	53.24	62.47	48.57	48.15	55.59	52.7	36.214	53.496
gene12311	PAPD5	poly(A) RNA polymerase D5, non-canonical	0.434	-1.20565	0.000182607	0.00190584	yes	down	16.45	12.95	12.5	23.54	11.22	22.81	17.04	24.95	24.38	22.11	15.332	22.258
gene14995	HPGDS	hematopoietic prostaglandin D synthase	0.434	-1.20432	0.000194515	0.00200502	yes	down	682.95	304.81	597.68	742.86	899.96	1007.61	718.86	926.43	781.56	994.11	645.652	885.714
gene17887	PRDX6	peroxiredoxin 6	0.434	-1.20338	7.09737e-07	2.07408e-05	yes	down	132.26	109.14	95.16	127.72	126.11	135.17	137.9	154.24	194.66	203.02	118.078	164.998
gene19818	LOC101791756	protein phosphatase 1 regulatory subunit 3C-B	0.434	-1.20393	0.00570626	0.0279988	yes	down	34.49	24.56	8.58	21.23	12.03	41.23	22.42	31.29	28.39	23.81	20.178	29.428
gene21270	FAU	FAU, ubiquitin like and ribosomal protein S30 fusion	0.434	-1.20521	0.000646133	0.00514178	yes	down	1122.42	909.84	642.49	743.9	792.1	933.38	668.03	1575.03	973.71	1155.73	842.15	1061.18
gene2641	HIBCH	3-hydroxyisobutyryl-CoA hydrolase	0.434	-1.20388	1.88124e-07	6.83599e-06	yes	down	15.88	19.41	19.38	14.78	22.42	34.98	38.95	13.33	25.58	17.51	18.374	26.07
gene9000	LDLRAD4	low density lipoprotein receptor class A domain containing 4	0.434	-1.20551	0.000902107	0.00671429	yes	down	7.94	12.03	16.25	17.12	7.74	9.85	13.92	13.96	13.19	34.75	12.216	17.134
gene9469	DAPK3	death associated protein kinase 3	0.434	-1.20341	0.00090099	0.00670957	yes	down	104.37	48.19	58.24	112.67	63.14	116.31	102.53	69.73	137.58	144.38	77.322	114.106
gene10237	LOC101794012	uncharacterized LOC101794012	0.433	-1.20771	0.00471762	0.0241109	yes	down	0.91	1.73	1.55	1.92	1.32	0.76	1.21	2.43	1.69	3.81	1.486	1.98
gene12154	BBOF1	basal body orientation factor 1, transcript variant X1	0.433	-1.20632	0.00599882	0.0290442	yes	down	1.11	0.71	0.91	0.35	0.41	1.63	0.79	0.67	0.87	0.55	0.698	0.902
gene16199	CCNDBP1	cyclin D1 binding protein 1, transcript variant X1	0.433	-1.2092	2.63045e-05	0.000393039	yes	down	27.67	17.68	18.76	28.32	35.06	49.64	37.39	26.8	35.48	37.3	25.498	37.322
gene21747	TMEM79	transmembrane protein 79, transcript variant X1	0.433	-1.20911	0.00128034	0.00884843	yes	down	8.45	2.87	5.01	10.36	8.06	10.7	9.99	10.64	11.22	9.24	6.95	10.358
gene6656	MBL	mannose-binding lectin	0.433	-1.20606	0.000379422	0.00336157	yes	down	80.12	34.99	53.78	57.73	104.13	104.54	141.15	75.34	73.81	82.17	66.15	95.402
gene9780	CSRNP3	cysteine and serine rich nuclear protein 3, transcript variant X1	0.433	-1.20843	0.00812426	0.0365079	yes	down	0.41	1	0.14	0.51	0.3	0.27	0.62	0.85	0.78	0.77	0.472	0.658
gene13310	RPS3	ribosomal protein S3	0.432	-1.21045	2.15223e-08	1.1106e-06	yes	down	359.31	371.57	314.87	284.99	349.89	448.85	358.18	452.75	478.58	496.97	336.126	447.066
gene1873	RASA4B	RAS p21 protein activator 4B	0.432	-1.21142	0.0442775	0.127805	yes	down	18.75	2.05	2.73	11.34	3.85	14.25	20.17	9.93	9.98	7.19	7.744	12.304
gene21934	LOC101804974	alcohol dehydrogenase 1	0.432	-1.20984	0.00159053	0.010429	yes	down	60.75	26.54	53.33	116.27	87.23	81.58	91.49	74.75	103.07	96.4	68.824	89.458
gene2802	DCXR	dicarbonyl and L-xylulose reductase	0.432	-1.2098	8.54042e-11	9.79748e-09	yes	down	163.16	181.6	171.69	172.11	185.19	224.76	259.3	238.74	234.02	199.94	174.75	231.352
gene3695	RPL8	ribosomal protein L8	0.432	-1.21169	3.13516e-07	1.03126e-05	yes	down	1121.09	1189.03	945.26	911.62	1022.32	1431.99	1020.89	1554.85	1449.26	1538.5	1037.86	1399.1
gene5924	PINK1	PTEN induced putative kinase 1	0.432	-1.21186	2.00726e-07	7.12882e-06	yes	down	71.83	48.91	70.06	67.02	73.45	97.31	73.93	96.16	92.3	104.61	66.254	92.862
gene6275	ALDH7A1	aldehyde dehydrogenase 7 family member A1	0.432	-1.21172	7.82854e-06	0.00015051	yes	down	165.92	152.48	132.53	161.91	170.77	265.91	233.26	131.5	310.22	179.55	156.722	224.088
gene7700	EEF1B2	eukaryotic translation elongation factor 1 beta 2	0.432	-1.21234	2.93882e-05	0.000433976	yes	down	1810.7	1726.53	1015.17	1476.37	1531.96	2316.25	1906.75	2313.98	1627.06	2178.79	1512.15	2068.57
gene19717	SAMD4A	sterile alpha motif domain containing 4A	0.431	-1.2131	0.000114597	0.00133004	yes	down	19.95	12.39	11.3	18.16	12.73	25.68	22.2	13.61	23.65	25.45	14.906	22.118
gene20399	PLPP5	phospholipid phosphatase 5	0.431	-1.21437	0.00321849	0.0179927	yes	down	4.92	6.49	3.1	3.76	1.96	4.81	6.25	8.17	6.05	2.67	4.046	5.59
gene20544	LOC101794339	multidrug resistance-associated protein 1-like	0.431	-1.21417	0.00650007	0.0308681	yes	down	0.2	0.23	1.29	0.43	0.39	0.55	0.99	0.63	0.7	0.29	0.508	0.632
gene21252	ZC3H4	zinc finger CCCH-type containing 4	0.431	-1.21463	2.424e-05	0.000367733	yes	down	0.53	1.2	1.74	1.81	0.93	1.1	1.21	1.32	2.29	1.8	1.242	1.544
gene387	ELOVL5	ELOVL fatty acid elongase 5, transcript variant X1	0.431	-1.21423	0.0111797	0.0465045	yes	down	285.09	50.03	78.08	172.28	129.42	265.74	303.17	165.06	216.83	160.95	142.98	222.35
gene4389	MED27	mediator complex subunit 27	0.431	-1.214	0.00150248	0.00998898	yes	down	383.06	363.98	159.16	307.29	301.89	338.25	229.26	807.52	390.99	368.94	303.076	426.992
gene20411	RPS18	ribosomal protein S18	0.43	-1.21847	2.25085e-06	5.39622e-05	yes	down	590.41	612	485.62	446.42	517.96	614.95	540.33	852.72	706.19	708.91	530.482	684.62
gene3414	LOC101790204	histone H1.11L-like	0.43	-1.21845	0.00879372	0.0388706	yes	down	1.83	1.98	1	2.87	1.23	1.86	2.02	2.57	2.58	3	1.782	2.406
gene3651	GHR	growth hormone receptor	0.43	-1.21737	0.000409023	0.00355519	yes	down	40.91	28.5	36.96	83.84	38.97	72.17	90.9	49.13	73.5	56.01	45.836	68.342
gene7736	KMO	kynurenine 3-monooxygenase	0.43	-1.21678	0.00335268	0.0185857	yes	down	5.69	6.93	25.16	13.7	12.55	8.52	7.21	18.06	24.94	24.56	12.806	16.658
gene12362	PAPLN	papilin, proteoglycan like sulfated glycoprotein, transcript variant X1	0.429	-1.22002	0.0387029	0.116562	yes	down	0.65	0.28	0.75	2.02	0.29	0.7	1.09	2.53	0.44	1.05	0.798	1.162
gene16706	RPL27	ribosomal protein L27	0.429	-1.22226	0.000117361	0.00135532	yes	down	160.04	126.35	91.99	127.76	132.41	171.43	122.13	237.68	169.11	173.1	127.71	174.69
gene16872	LOC101791800	uncharacterized LOC101791800	0.429	-1.21954	0.000302724	0.002808	yes	down	54.31	29.44	44.22	56.18	22.83	78.41	62.94	55.15	49.3	51.9	41.396	59.54
gene2476	PEMT	phosphatidylethanolamine N-methyltransferase, transcript variant X1	0.429	-1.22253	0.000133405	0.001497	yes	down	72.35	34.19	54.73	97.1	74.71	81.51	93.78	76.72	112.94	104.17	66.616	93.824
gene5457	YBX1	Y-box binding protein 1	0.429	-1.22235	3.32432e-15	8.70659e-13	yes	down	548.89	644.29	778.31	582.47	737.62	1000.06	804.8	900.57	770.48	999.97	658.316	895.176
gene14766	PHACTR1	phosphatase and actin regulator 1, transcript variant X1	0.428	-1.22283	0.0316394	0.100569	yes	down	0.08	0.08	5.45	0.08	0.04	0.06	0.16	0.14	2.97	0.11	1.146	0.688
gene18279	PLP1	proteolipid protein 1	0.428	-1.22507	0.00101126	0.00736478	yes	down	0.35	1.09	1.08	0.67	0.58	0.88	0.79	0.58	1.29	1.52	0.754	1.012
gene21726	LOC101798716	60S ribosomal protein L7	0.428	-1.22478	2.62248e-08	1.31417e-06	yes	down	74.52	72.23	68.57	48.15	78.78	94.93	84	71.79	91.18	91.11	68.45	86.602
gene21980	LOC106020685	uncharacterized LOC106020685	0.428	-1.22512	0.00198768	0.0124452	yes	down	45.49	50.56	48.92	30.65	43.3	46.29	80	27.12	53.99	40.81	43.784	49.642
gene6120	PGK1	phosphoglycerate kinase 1	0.428	-1.22403	0.00231047	0.0139806	yes	down	949.02	330.98	487.24	1197.39	741.65	1454.34	1085.78	752.61	1190.58	1089.15	741.256	1114.49
gene17851	LOC101798033	cytochrome P450 4B1	0.427	-1.22912	0.000259393	0.00251616	yes	down	40.37	26.1	50.9	76.65	29.79	79.8	66.72	47.33	69.76	60.13	44.762	64.748
gene18038	LOC101797550	uncharacterized LOC101797550, transcript variant X2	0.427	-1.22779	0.0162114	0.0613559	yes	down	1.29	1.14	1.13	0.76	0.89	1.61	1.27	2.64	0.99	0.54	1.042	1.41
gene18772	LOC101798826	uncharacterized oxidoreductase ZK1290.5-like	0.427	-1.22753	0.000172272	0.00181572	yes	down	5.35	2.75	5.89	4.31	4.4	4.26	5.85	3.86	8.09	9.91	4.54	6.394
gene1950	ECI2	enoyl-CoA delta isomerase 2, transcript variant X1	0.427	-1.22759	2.21055e-05	0.00034208	yes	down	35.06	19.35	35.68	46.29	34.64	56.35	61.02	44.17	39.01	48.05	34.204	49.72
gene13715	GYS2	glycogen synthase 2, transcript variant X1	0.426	-1.23138	5.21953e-05	0.000687403	yes	down	34.46	20.45	24.21	39.84	33.87	44.1	62.58	30.5	47.18	41.9	30.566	45.252
gene14250	UPB1	beta-ureidopropionase 1	0.426	-1.23097	3.93132e-09	2.52642e-07	yes	down	69.06	49.72	59.75	76.37	63.04	119.05	105.62	93.78	104.18	92.55	63.588	103.036
gene15605	RILP	Rab interacting lysosomal protein	0.426	-1.23216	0.00251427	0.0148513	yes	down	7.68	2.31	3.36	5.34	3.42	6.27	5.14	5.8	8.03	7.85	4.422	6.618
gene423	LOC101789511	AP-3 complex subunit sigma-2	0.426	-1.23125	1.00506e-05	0.000183811	yes	down	11.57	20.72	19.81	14.64	18.06	25.21	11.1	20.06	22.57	24.11	16.96	20.61
gene21253	LOC101796846	calumenin-like	0.425	-1.23542	0.00133313	0.00911136	yes	down	88.32	57.56	59.18	51.77	47.2	66.19	49.35	71.79	82.93	78.64	60.806	69.78
gene326	LOC106014691	uncharacterized LOC106014691	0.425	-1.23458	0.000256865	0.00250026	yes	down	68.24	71.33	79.28	60.31	51.03	57.92	43.93	85.32	67.5	119.24	66.038	74.782
gene10772	DYNC1LI2	dynein cytoplasmic 1 light intermediate chain 2	0.424	-1.23795	0.000655261	0.00519753	yes	down	31.35	17.13	17.89	23.01	16.07	50.57	36.64	22.44	28.72	18.54	21.09	31.382
gene12606	STBD1	starch binding domain 1	0.424	-1.23792	0.00153577	0.0101708	yes	down	67.3	33.59	24.16	72.68	39.29	79.92	71.31	75.87	61.03	70.91	47.404	71.808
gene21885	CYHR1	cysteine and histidine rich 1	0.424	-1.23779	3.94909e-06	8.64627e-05	yes	down	81.41	98.3	96.39	92.89	84.76	111.04	80.94	98.87	128.23	90.87	90.75	101.99
gene5908	HTR6	5-hydroxytryptamine receptor 6	0.424	-1.23825	0.0179312	0.066321	yes	down	0.32	0.78	0.21	0.86	0.35	0.82	0.67	0.85	0.76	0.52	0.504	0.724
gene9519	F3	coagulation factor III, tissue factor	0.424	-1.2369	0.0163074	0.0616552	yes	down	0.7	0.46	1.08	0.44	0.55	0.97	0.56	1.87	0.6	0.27	0.646	0.854
gene15234	FETUB	fetuin B	0.423	-1.24151	0.0011845	0.00832087	yes	down	1302.84	582.83	465.21	1074.35	1081.93	1343.62	1677.01	786.29	1688.34	1406.1	901.432	1380.27
gene18484	GMPPB	GDP-mannose pyrophosphorylase B	0.423	-1.24204	4.84449e-07	1.46188e-05	yes	down	20.94	20.12	21.24	18.22	15.23	19.24	24.64	29.18	32.41	24.02	19.15	25.898
gene15898	ITIH4	inter-alpha-trypsin inhibitor heavy chain family member 4	0.422	-1.24508	0.00223375	0.01363	yes	down	64.32	37.06	18.08	73.36	63.86	85.19	91.81	79.8	57.98	80.8	51.336	79.116
gene3589	CRADD	CASP2 and RIPK1 domain containing adaptor with death domain, transcript variant X1	0.422	-1.24589	0.0136223	0.0540104	yes	down	201.92	40.53	68.84	237.77	61.65	211.87	153.56	260.64	165.6	183.55	122.142	195.044
gene9389	LOC101791842	alpha-N-acetylgalactosaminide alpha-2,6-sialyltransferase 2	0.422	-1.24522	2.43087e-06	5.72885e-05	yes	down	9.35	7.3	12.6	15.2	15.26	15.06	16.23	11.7	19.1	18.75	11.942	16.168
gene19817	GINS4	GINS complex subunit 4	0.421	-1.24796	0.000161434	0.00172242	yes	down	19.86	10.15	11.12	13.25	11.83	23.39	14.96	33.7	17.94	18.95	13.242	21.788
gene5845	LOC101793884	uncharacterized LOC101793884, transcript variant X1	0.421	-1.24885	0.031862	0.101092	yes	down	129.41	11.22	44.81	116.31	29.06	130.38	82.01	102.22	99.21	111.69	66.162	105.102
gene20106	HPX	hemopexin	0.42	-1.25074	0.000526624	0.00434606	yes	down	2311.71	898.04	1360.62	2006.37	1188	1628.57	2652.53	2268.66	2572.75	1914.49	1552.95	2207.4
gene21644	LOC101800731	protein phosphatase 1L	0.42	-1.25245	0.0110786	0.0461671	yes	down	0.21	0.33	0.5	0.24	0.22	0.82	0.32	0.31	0.41	0.18	0.3	0.408
gene4550	LOC101800032	myosin light chain kinase, smooth muscle-like	0.42	-1.25028	1.56199e-06	4.02264e-05	yes	down	5.95	5.52	9.32	8.99	5.7	9.99	8.38	12.07	12.13	7.84	7.096	10.082
gene870	LOC110352378	uncharacterized LOC110352378, transcript variant X2	0.42	-1.24997	0.00151117	0.0100366	yes	down	1.92	0.56	2.15	2.1	1.26	2.35	2.38	2.41	2.63	1.71	1.598	2.296
gene18642	RPL23	ribosomal protein L23	0.418	-1.25959	1.75849e-05	0.000285159	yes	down	1306.17	1403.75	1040.91	994.04	1099.17	1384.28	1046.9	1974.85	1410.16	1555.73	1168.81	1474.38
gene2568	CUNH11orf74	chromosome unknown C11orf74 homolog	0.418	-1.25788	0.000391706	0.00345216	yes	down	0.22	0.76	0.95	0.19	0.48	0.82	0.7	0.47	0.81	0.71	0.52	0.702
gene7097	HTRA3	HtrA serine peptidase 3	0.418	-1.26014	0.00191585	0.0120826	yes	down	4.6	1.92	7.88	9.77	3.24	6.83	6.73	9.8	7.42	8.62	5.482	7.88
gene13673	CALML4	calmodulin like 4	0.417	-1.26019	2.85275e-05	0.00042352	yes	down	23.27	13.68	31.57	28.84	18.68	47.79	33.29	24.18	33.2	23.91	23.208	32.474
gene9307	LOC101804322	multidrug resistance-associated protein 6, transcript variant X1	0.417	-1.26128	0.0017133	0.0110925	yes	down	12.68	9.21	8.12	23.93	15.55	15.38	34.87	12.78	27.32	17.33	13.898	21.536
gene10976	CUNH1orf131	chromosome unknown C1orf131 homolog	0.416	-1.26375	0.000330856	0.00301353	yes	down	136.17	75.98	71.6	76.44	58.53	145.81	91.51	139.59	118.81	102.49	83.744	119.642
gene12370	PTGR2	prostaglandin reductase 2, transcript variant X1	0.416	-1.26424	1.30755e-09	1.00277e-07	yes	down	16.17	14.75	21.17	17.45	13.05	25.64	31.81	17.41	23.18	21	16.518	23.808
gene17863	HSD17B7	hydroxysteroid 17-beta dehydrogenase 7	0.416	-1.26448	0.00200413	0.0125256	yes	down	37.28	20.5	12.55	24.06	9.8	36.37	30.9	29.98	36.65	27.79	20.838	32.338
gene21816	LOC106020619	uncharacterized LOC106020619	0.416	-1.26569	8.87954e-06	0.000165668	yes	down	286.76	112.46	149.95	101.35	291.22	213	159.26	136.91	636.51	182.97	188.348	265.73
gene3490	POLG2	DNA polymerase gamma 2, accessory subunit, transcript variant X1	0.416	-1.26565	0.000245985	0.00242165	yes	down	2.76	3.51	2.06	2.78	1.54	3.37	4.11	6.09	2.38	2.81	2.53	3.752
gene10364	LOC106017124	uncharacterized LOC106017124	0.415	-1.26856	0.0198666	0.0715722	yes	down	6.34	1.7	1.28	10.07	5.79	7.91	11.07	6.19	9.29	5.68	5.036	8.028
gene13716	LDHB	lactate dehydrogenase B	0.415	-1.26982	7.2246e-08	3.05746e-06	yes	down	400.25	257.98	441.23	474.83	418.22	588.22	568.77	543.76	599.21	593.42	398.502	578.676
gene16452	AS3MT	arsenite methyltransferase	0.415	-1.27046	8.92021e-05	0.0010833	yes	down	17.85	12.86	32.6	35.54	28.69	37.47	28.44	48.04	29.33	34.31	25.508	35.518
gene5501	LOC110351798	uncharacterized LOC110351798, transcript variant X1	0.415	-1.26875	0.00196049	0.0123306	yes	down	2.73	1.39	0.89	0.84	1.05	2.07	2.04	1.98	2.6	1.6	1.38	2.058
gene8896	LOC110352434	uncharacterized LOC110352434	0.415	-1.27	0.0279942	0.0922353	yes	down	4.21	0.74	6.23	2.87	2.22	5.04	4.18	4.49	6.16	1.74	3.254	4.322
gene2086	PCOLCE2	procollagen C-endopeptidase enhancer 2	0.414	-1.27239	0.00693899	0.032328	yes	down	16.59	4.84	7.02	21.45	7.24	21.85	21.6	11.28	23.18	13.34	11.428	18.25
gene8988	LOC110352453	uncharacterized LOC110352453, transcript variant X1	0.414	-1.2732	4.57491e-06	9.725e-05	yes	down	0.51	0.55	0.91	0.66	0.86	1.44	1.09	1.09	0.73	0.69	0.698	1.008
gene10586	HACL1	2-hydroxyacyl-CoA lyase 1, transcript variant X1	0.413	-1.2754	5.62206e-07	1.67468e-05	yes	down	11.39	8.56	12.87	14.98	15.5	19.86	25.56	13.52	18.87	16.91	12.66	18.944
gene16380	LOC101793912	retinol dehydrogenase 16	0.413	-1.27459	0.000455109	0.00388045	yes	down	133.47	75.03	55.69	136.56	80.93	150.01	164.85	101.2	204.18	146.42	96.336	153.332
gene21700	LOC101794106	acyl-CoA synthetase family member 3, mitochondrial	0.413	-1.27415	0.000219763	0.00222018	yes	down	11.53	10.87	5.71	8.66	6.5	13.87	8.74	13.45	13.52	12.38	8.654	12.392
gene10984	LOC110352847	uncharacterized LOC110352847	0.412	-1.27832	0.0335766	0.104874	yes	down	0.13	0.04	0.2	0.31	0.14	0.1	0.33	0.46	0.18	0.14	0.164	0.242
gene15129	BGLAP	bone gamma-carboxyglutamate protein	0.412	-1.27938	0.00577029	0.0281835	yes	down	4.85	7.54	10.44	13.08	4.88	7.35	5.47	24.67	7.14	12.15	8.158	11.356
gene5140	RRM2	ribonucleotide reductase regulatory subunit M2	0.412	-1.27884	0.0269221	0.0895746	yes	down	9.28	12.92	101.91	29.12	25.47	9.22	25.85	58.36	32.74	98.99	35.74	45.032
gene13954	LOC110353396	methyltransferase-like protein 7A, transcript variant X1	0.411	-1.28277	0.000272027	0.00259877	yes	down	6.95	3.57	4.22	9.76	8.15	12.02	13.44	11.69	13.68	8.43	6.53	11.852
gene14268	RYR2	ryanodine receptor 2	0.411	-1.28209	0.00325322	0.0181576	yes	down	0.02	0.06	0.03	0.08	0.07	0.09	0.09	0.07	0.06	0.07	0.052	0.076
gene22250	ND5	NADH dehydrogenase subunit 5	0.411	-1.28238	0.000359084	0.00321163	yes	down	8354.23	7385.03	4487.56	7812.07	4874.17	8258.51	6473.7	15365.9	8696.94	10434.8	6582.61	9845.97
gene3654	CCDC152	coiled-coil domain containing 152	0.411	-1.28439	0.000124615	0.00142011	yes	down	568.95	233.22	544.77	496.75	431.41	787.98	789.13	818.37	380.91	601.01	455.02	675.48
gene19961	CHEK2	checkpoint kinase 2, transcript variant X2	0.41	-1.28561	2.34294e-12	4.11676e-10	yes	down	14.68	13.91	18.12	16.8	17.55	25.21	27.96	21.71	20.87	21.43	16.212	23.436
gene2017	RPS16	ribosomal protein S16	0.41	-1.28476	1.92602e-09	1.40711e-07	yes	down	733.75	806.28	706.84	594.3	685.67	1024.98	756.36	953.07	927.57	1107.91	705.368	953.978
gene20450	OSGEP	O-sialoglycoprotein endopeptidase	0.41	-1.28575	0.00495348	0.0251239	yes	down	0.68	1.1	2.05	1.57	2.1	0.95	1.58	1.91	3.1	2.41	1.5	1.99
gene21890	RPS25	ribosomal protein S25	0.41	-1.28463	1.34271e-05	0.000232396	yes	down	456.53	496.38	455.88	384.62	350.16	477.17	319.98	481.67	557.64	623.26	428.714	491.944
gene275	ZNRF1	zinc and ring finger 1	0.41	-1.28605	2.93237e-05	0.000433485	yes	down	21.84	16.67	18.72	23.33	14.04	17.61	24.57	21.93	33.06	27.78	18.92	24.99
gene11412	PIN4	peptidylprolyl cis/trans isomerase, NIMA-interacting 4	0.409	-1.29059	0.000134527	0.00150351	yes	down	59.12	50.97	59.06	34.48	28.02	51.45	59.89	68.54	42.8	54.51	46.33	55.438
gene14042	NDUFB10	NADH:ubiquinone oxidoreductase subunit B10	0.409	-1.29132	3.49939e-05	0.000500773	yes	down	292.71	228.65	168.42	251.83	226.88	334.64	246.33	342.62	299.82	313.9	233.698	307.462
gene14231	GSTT2B	glutathione S-transferase theta 2B	0.409	-1.2913	0.000908139	0.00675194	yes	down	39.43	18.57	17.21	52.46	33.01	46.54	47.57	42.1	51.83	67.86	32.136	51.18
gene17389	FHIT	fragile histidine triad, transcript variant X2	0.409	-1.29019	1.02506e-05	0.000186976	yes	down	1.26	3.2	2.65	3.15	1.85	2.89	4.01	2.92	2.94	4.06	2.422	3.364
gene18708	LOC101804855	uncharacterized LOC101804855, transcript variant X1	0.409	-1.2897	0.0111467	0.0463812	yes	down	0.37	1.12	0.62	0.53	0.48	0.25	0.74	0.89	0.71	2.48	0.624	1.014
gene6006	LOC101793007	uncharacterized LOC101793007, transcript variant X1	0.409	-1.29036	0.0463586	0.132191	yes	down	0.82	0.19	0.79	0.52	0.5	0.17	1.16	1.2	0.5	0.81	0.564	0.768
gene13587	PGM1	phosphoglucomutase 1, transcript variant X1	0.408	-1.29434	0.00260373	0.0152693	yes	down	442.17	148.11	156.26	525.72	306.11	534.98	481.68	346.9	645.85	538.24	315.674	509.53
gene14144	LOC101797728	cytochrome c oxidase subunit 7C, mitochondrial	0.408	-1.29411	0.00447236	0.0230756	yes	down	102.58	183.5	61.71	189.67	86.27	141.83	95.03	164.72	183.39	130.06	124.746	143.006
gene15090	ACSS3	acyl-CoA synthetase short-chain family member 3	0.408	-1.29283	0.00196922	0.0123686	yes	down	34.6	18.22	19.47	52.33	41.54	59.33	70.15	20.4	61.97	44.11	33.232	51.192
gene22246	COX3	cytochrome c oxidase subunit III	0.408	-1.29181	0.000183134	0.00190704	yes	down	42199.9	37212.3	25312.2	40044.7	25127.2	39452.6	33003.6	73074.7	48301.7	53798.7	33979.3	49526.3
gene9095	LOC110352472	uncharacterized LOC110352472	0.407	-1.29574	0.0148314	0.0574268	yes	down	0.05	0.1	0.26	0.09	0.04	0.12	0.15	0.07	0.24	0.15	0.108	0.146
gene4272	AASS	aminoadipate-semialdehyde synthase, transcript variant X1	0.406	-1.30089	1.56085e-05	0.000259475	yes	down	14.91	14.07	10.32	11.36	9.05	26.06	22.64	11.41	17.28	13.3	11.942	18.138
gene21186	HINT1	histidine triad nucleotide binding protein 1	0.405	-1.30443	7.98296e-08	3.32767e-06	yes	down	96.05	129.46	146.32	170.49	140.77	181.39	165.56	226.42	160.3	160.51	136.618	178.836
gene9889	CHDH	choline dehydrogenase, transcript variant X1	0.405	-1.30241	6.60492e-08	2.8567e-06	yes	down	15.27	12.55	17.65	21.31	15.97	28.21	28.99	19.68	20.62	27.46	16.55	24.992
gene12846	ACAD11	acyl-CoA dehydrogenase family member 11	0.404	-1.30723	6.99377e-06	0.000136349	yes	down	24.13	16.7	15.5	14.3	27.81	20.59	35.23	24.02	38.43	28.58	19.688	29.37
gene6889	TXN2	thioredoxin 2	0.404	-1.30636	0.00024912	0.00244385	yes	down	15.28	6.61	9.11	12.86	8.78	13.49	17.52	15.02	13.49	15.15	10.528	14.934
gene14563	SHMT2	serine hydroxymethyltransferase 2	0.403	-1.31095	0.000537522	0.00440905	yes	down	92.33	66.36	31.07	88.02	47.46	94.72	103.04	72.57	131.95	119.84	65.048	104.424
gene15877	CACNA2D2	calcium voltage-gated channel auxiliary subunit alpha2delta 2	0.403	-1.30944	0.00383878	0.0205738	yes	down	0.45	0.23	0.56	0.68	0.17	1.3	0.71	0.62	1.17	2.45	0.418	1.25
gene5137	LOC101805184	uncharacterized LOC101805184, transcript variant X2	0.403	-1.30972	0.00145535	0.0097687	yes	down	26.5	21.88	22.48	9.04	22.35	10.16	40.99	18.15	28.59	54.43	20.45	30.464
gene6523	NDUFA11	NADH:ubiquinone oxidoreductase subunit A11	0.403	-1.31288	5.41388e-06	0.000110306	yes	down	85.76	65.08	60.14	70.78	63.21	97.22	78.33	131.09	99.49	101.36	68.994	101.498
gene13704	SSPN	sarcospan	0.402	-1.31594	0.00683207	0.0319619	yes	down	0.32	0.13	0.65	0.49	0.12	0.54	0.59	0.64	0.33	0.4	0.342	0.5
gene5858	SUGCT	succinyl-CoA:glutarate-CoA transferase, transcript variant X1	0.402	-1.31412	0.00238575	0.014298	yes	down	8.49	3.89	1.73	2.85	5.96	8.52	7.64	5.86	6.31	7.29	4.584	7.124
gene9768	SPC25	SPC25, NDC80 kinetochore complex component	0.402	-1.31333	0.0176239	0.0655338	yes	down	6.08	6.22	44.54	13.95	13.87	8.4	12.13	48.73	11.55	23.12	16.932	20.786
gene18231	TMEM135	transmembrane protein 135, transcript variant X1	0.401	-1.31966	8.11237e-05	0.00100007	yes	down	25.93	19.98	20.45	36.34	27.98	39.39	68.85	23.66	39.77	32.78	26.136	40.89
gene19949	LOC106020070	uncharacterized LOC106020070, transcript variant X1	0.401	-1.32004	0.0290038	0.0944633	yes	down	0.2	0.11	0.33	0.14	0.39	0.18	0.51	0.38	0.26	0.08	0.234	0.282
gene2910	S100A16	S100 calcium binding protein A16	0.401	-1.31978	0.00223326	0.01363	yes	down	3.55	3.83	5.05	4.56	5.26	3.93	5.31	5.95	5.85	7.12	4.45	5.632
gene3387	LOC101797515	-	0.401	-1.31982	0.0215162	0.0759577	yes	down	10.49	4.13	0.73	8.47	4.41	9.58	7.53	11.86	7.12	9.76	5.646	9.17
gene9916	LOC106016988	uncharacterized LOC106016988	0.401	-1.31788	0.0121809	0.0496866	yes	down	0.03	0.02	0.05	0.02	0.02	0.05	0.04	0.03	0.04	0.05	0.028	0.042
gene13756	GAMT	guanidinoacetate N-methyltransferase	0.4	-1.3202	0.00235607	0.0141762	yes	down	468.85	92.87	199.56	373.68	490.17	510.53	510.37	502.9	532.94	487.98	325.026	508.944
gene22001	RPLP0	ribosomal protein lateral stalk subunit P0	0.4	-1.32296	7.28661e-09	4.4362e-07	yes	down	653.63	695.98	586.52	706.27	744.23	848.62	769.44	865.39	1005.17	1141.61	677.326	926.046
gene5715	AMBP	alpha-1-microglobulin/bikunin precursor	0.4	-1.3222	0.000516353	0.0042791	yes	down	869.46	349.01	466.39	1020.36	549.29	1265.71	800.17	863.21	1010.37	1233.32	650.902	1034.56
gene921	EEF1A1	eukaryotic translation elongation factor 1 alpha 1	0.4	-1.3237	3.74379e-08	1.77364e-06	yes	down	6554.32	6575.54	4422.99	5712.57	5064.89	9848.69	9975.56	7331.79	8355.55	8469.98	5666.06	8796.31
gene9679	RPS27A	ribosomal protein S27a	0.4	-1.32195	3.8284e-07	1.21587e-05	yes	down	892.29	1018.92	773.18	688.15	797.09	1244.98	827.7	1426.92	1026.01	1307.13	833.926	1166.55
gene1753	ATOX1	antioxidant 1 copper chaperone	0.399	-1.32619	4.58633e-07	1.40309e-05	yes	down	59.12	67.6	47.32	45.04	58.39	76.55	64.95	103.8	67.79	86.41	55.494	79.9
gene18426	OTUD7A	OTU deubiquitinase 7A, transcript variant X2	0.399	-1.32559	0.019587	0.0708591	yes	down	0.36	0.68	0.67	0.9	0.23	0.09	1.45	1.45	1.37	0.68	0.568	1.008
gene18583	MGST3	microsomal glutathione S-transferase 3	0.399	-1.32377	0.000295641	0.00276465	yes	down	595.6	274.9	241.9	460.55	314.79	665.97	478.47	577.81	582.53	622.31	377.548	585.418
gene14225	LOC101796380	solute carrier family 2, facilitated glucose transporter member 11-like	0.398	-1.32823	0.000247417	0.00243057	yes	down	5.31	4.93	2.73	7.56	7.14	10.86	7.38	5.08	10.03	10.94	5.534	8.858
gene14229	MIF	macrophage migration inhibitory factor (glycosylation-inhibiting factor)	0.398	-1.32851	3.63615e-05	0.000516088	yes	down	653.13	465.63	398.55	550.16	515.41	682.71	504.96	919.58	643.14	861.45	516.576	722.368
gene7873	HRAS	HRas proto-oncogene, GTPase	0.398	-1.32775	7.86146e-09	4.74456e-07	yes	down	99.3	75.95	90.75	82.97	96.03	175.09	111.5	107.45	132.61	136.36	89	132.602
gene13739	LOC101800257	solute carrier organic anion transporter family member 1C1-like, transcript variant X2	0.397	-1.33278	0.00333556	0.0185271	yes	down	48.94	11.86	21.05	56.98	40.4	66.09	93.96	27.88	65.93	50.66	35.846	60.904
gene14564	NDUFA4L2	NDUFA4, mitochondrial complex associated like 2	0.397	-1.33235	0.0267348	0.0891009	yes	down	0.05	0.71	0.58	0.29	0.66	0.34	0.31	1.05	0.93	0.51	0.458	0.628
gene14463	LOC106018401	uncharacterized LOC106018401, transcript variant X1	0.396	-1.3374	0.00198164	0.0124228	yes	down	0.32	0.07	0.24	0.17	0.44	0.22	1.05	0.41	0.58	0.27	0.248	0.506
gene15136	ZMAT5	zinc finger matrin-type 5	0.396	-1.33582	0.000408468	0.00355519	yes	down	44.18	44.86	26.9	35.51	38.72	44.58	31.88	101.46	48.11	52.75	38.034	55.756
gene16440	HSD17B4	hydroxysteroid 17-beta dehydrogenase 4	0.396	-1.33547	2.18724e-07	7.62866e-06	yes	down	113.68	91.99	116.6	173.25	124.43	200.02	227.1	142.18	220.42	179.96	123.99	193.936
gene3409	LOC101794184	histone H2A-IV	0.396	-1.33659	0.00860244	0.0381747	yes	down	2.28	1.68	1.55	8	3.62	4.51	5.54	7.04	3.96	5.57	3.426	5.324
gene8815	TCAIM	T-cell activation inhibitor, mitochondrial	0.396	-1.33817	0.00711531	0.0329225	yes	down	39.93	7.46	9.85	35.55	29.81	57.07	48.37	27.63	45.41	32.63	24.52	42.222
gene16089	SPHKAP	SPHK1 interactor, AKAP domain containing, transcript variant X1	0.395	-1.3389	0.041954	0.123263	yes	down	0.16	0.09	0.12	0.15	0.07	0.23	0.48	0.17	0.03	0.05	0.118	0.192
gene2288	RPL22	ribosomal protein L22	0.395	-1.34006	7.54529e-10	6.38635e-08	yes	down	20.25	21.73	21.5	14.86	22.68	33.19	23.81	32.61	28.04	27.9	20.204	29.11
gene7793	SLC25A38	solute carrier family 25 member 38	0.395	-1.33949	2.05446e-16	6.95559e-14	yes	down	335.78	393.35	464.08	372.98	502.53	667.85	594.23	557.77	557.37	810.5	413.744	637.544
gene8058	RPS17	ribosomal protein S17	0.395	-1.34099	6.25131e-08	2.73737e-06	yes	down	1168.67	795.51	769.56	989.24	1350.86	1922.81	1148.89	2390.26	1786.23	2275.7	1014.77	1904.78
gene8280	RPS29	ribosomal protein S29	0.395	-1.33897	1.00519e-06	2.78202e-05	yes	down	3156.76	3658.93	2483.77	2875.14	2865.27	3581.23	2928.85	4044.92	4108.71	4530.36	3007.97	3838.81
gene8810	ABHD5	abhydrolase domain containing 5, transcript variant X1	0.395	-1.33919	0.00349551	0.0192239	yes	down	63.4	26.74	30.43	95.55	33.71	43.45	133.66	58.3	75.82	109.32	49.966	84.11
gene11723	FGA	fibrinogen alpha chain	0.394	-1.34418	0.000238264	0.00237086	yes	down	1483.23	491.42	1011.66	1431.72	1178.64	1255.76	2131.31	1166.51	2180.12	2343.08	1119.33	1815.36
gene18074	DAPL1	death associated protein like 1	0.394	-1.34284	1.05462e-06	2.89884e-05	yes	down	10.31	13.73	18.09	12.96	10.71	18.87	16.59	22.05	12.72	15.3	13.16	17.106
gene19194	LOC101804481	gamma-aminobutyric acid type B receptor subunit 1	0.394	-1.34479	1.11856e-05	0.000199439	yes	down	2.8	2.92	8.49	5.28	4.44	7.94	3.75	4.95	7.38	13.03	4.786	7.41
gene2063	PTCHD1	patched domain containing 1	0.394	-1.34247	0.000477326	0.00401805	yes	down	0.35	0.26	0.2	0.33	0.17	0.37	0.21	0.53	0.5	0.46	0.262	0.414
gene9169	LOC101791725	receptor of activated protein C kinase 1	0.394	-1.342	2.23375e-08	1.14416e-06	yes	down	694.77	700.42	548.21	574.55	612.58	915.63	741.12	1089.65	906.28	1090.09	626.106	948.554
gene5094	LOC101796596	cytochrome P450 2K1-like	0.393	-1.34898	0.00632551	0.030163	yes	down	89.36	33.1	22.1	81.3	113.9	167.6	156.15	46.7	108.79	87.81	67.952	113.41
gene10285	CUNH19orf70	chromosome unknown C19orf70 homolog	0.392	-1.35142	5.55042e-09	3.49371e-07	yes	down	163.29	145	130.81	118.67	142.7	212.03	163.28	225.21	203.66	211.49	140.094	203.134
gene10300	LOC101792641	diacylglycerol O-acyltransferase 2-like	0.392	-1.35206	0.000375171	0.00333403	yes	down	42.36	17.39	28.25	57.05	44.59	48.79	42.19	56.54	82.17	71.74	37.928	60.286
gene1173	NDUFA2	NADH:ubiquinone oxidoreductase subunit A2	0.392	-1.35149	0.00134787	0.00918948	yes	down	45.87	43.88	36.31	33.68	19.28	38.05	29.03	75.07	50.09	35.43	35.804	45.534
gene12935	NDUFB4	NADH:ubiquinone oxidoreductase subunit B4	0.392	-1.35104	7.15259e-05	0.000903413	yes	down	70.53	52.94	41.44	54.76	74.01	66.42	64.59	125.8	79.2	85.4	58.736	84.282
gene15914	RPL29	ribosomal protein L29	0.392	-1.35033	2.98818e-05	0.000439182	yes	down	529.05	558.55	364.67	397.09	427.73	627.39	414.03	815.81	519.72	640.77	455.418	603.544
gene16519	KDELC2	KDEL motif containing 2	0.392	-1.34933	2.299e-08	1.17325e-06	yes	down	11.71	18.23	21.45	25.27	21.06	29.15	29.44	20.29	29.74	41.21	19.544	29.966
gene19195	RPS5	ribosomal protein S5	0.392	-1.35208	3.79864e-10	3.63648e-08	yes	down	240.09	238.49	235.23	250.14	258.19	353.99	278.57	383.81	338.06	422.41	244.428	355.368
gene19263	HDLBP	high density lipoprotein binding protein	0.392	-1.34953	1.29671e-11	1.85563e-09	yes	down	164.09	199.72	233.33	243.26	172.76	304.67	395.39	215.71	350.59	307.58	202.632	314.788
gene21033	EPHX2	epoxide hydrolase 2	0.391	-1.35394	0.00010277	0.00122217	yes	down	4.47	1.96	2.88	2.42	3.85	3.03	6.39	4.13	5.67	5.02	3.116	4.848
gene3413	LOC101798172	histone H2A type 2-C	0.391	-1.35499	0.000246642	0.00242468	yes	down	5.35	3.64	4.2	5.91	5.77	7.08	5.05	7.18	7.21	8.31	4.974	6.966
gene727	RPS12	ribosomal protein S12	0.391	-1.3535	6.06343e-08	2.66349e-06	yes	down	1066.08	1299.47	893.29	903.1	1032.71	1396.89	1171.97	1683.71	1326.77	1759.14	1038.93	1467.7
gene10387	EI24	EI24, autophagy associated transmembrane protein	0.39	-1.35685	1.10076e-10	1.22237e-08	yes	down	134.77	120.67	127.16	132.1	124.06	211.14	173.43	206.02	176.05	218.55	127.752	197.038
gene18744	RPL3	ribosomal protein L3	0.39	-1.35885	3.65345e-11	4.6957e-09	yes	down	589.91	453.17	577.82	502.99	459.23	893.49	732.4	817.92	742.57	897.68	516.624	816.812
gene19355	ST6GAL1	ST6 beta-galactoside alpha-2,6-sialyltransferase 1, transcript variant X3	0.39	-1.35711	0.00155159	0.0102365	yes	down	289.23	61.52	131.85	235.7	128.94	275.93	384.4	261.46	234.38	254.12	169.448	282.058
gene21200	PIH1D2	PIH1 domain containing 2, transcript variant X1	0.39	-1.3583	0.000408809	0.00355519	yes	down	2.09	0.91	0.94	2.23	2.99	3.9	2.59	3.25	2.6	3.32	1.832	3.132
gene2183	LOC101799835	probable acyl-CoA dehydrogenase 6	0.39	-1.36017	3.9897e-10	3.79322e-08	yes	down	16.08	14.72	15.19	16.12	16.18	23.33	32.77	17.41	27.15	22.27	15.658	24.586
gene8851	CUNH20orf24	chromosome unknown C20orf24 homolog	0.39	-1.35786	2.78708e-12	4.83593e-10	yes	down	25.4	27.66	28.42	25.77	29.8	42.02	35.05	41.7	36.81	54.55	27.41	42.026
gene15496	LOC101804106	complement factor H	0.389	-1.36043	0.00140121	0.00949642	yes	down	226.61	152.2	88.83	183.97	201.87	251.27	566.46	116.84	321.54	177.11	170.696	286.644
gene16937	AMACR	alpha-methylacyl-CoA racemase	0.389	-1.36309	0.000238979	0.00237457	yes	down	105.65	50.43	65.58	161.69	86.14	157.03	162.88	98.1	184.3	141.55	93.898	148.772
gene17354	PPDPF	pancreatic progenitor cell differentiation and proliferation factor	0.389	-1.36332	0.00959369	0.0415377	yes	down	2505.19	537.11	369.51	1667.16	1182.55	1953.19	1607.83	2715.61	2105.83	1856.2	1252.3	2047.73
gene2191	LOC101800414	serum paraoxonase/arylesterase 2, transcript variant X2	0.389	-1.36111	0.00017095	0.0018059	yes	down	69.87	21.78	32.76	62.58	78.42	115.21	90.8	75.74	78.12	96.16	53.082	91.206
gene22249	ND4	NADH dehydrogenase subunit 4	0.389	-1.36286	0.000380101	0.00336437	yes	down	10464.1	9667.23	4868.36	10029	6835.5	11187.5	8517.2	20938.3	9544.19	15860.6	8372.84	13209.6
gene2668	ATP5J	ATP synthase, H+ transporting, mitochondrial Fo complex subunit F6	0.389	-1.36296	9.29701e-05	0.00112512	yes	down	139.08	96.25	66.06	86.04	83.03	145.06	129.09	198.89	120.1	115	94.092	141.628
gene8351	CNTNAP5	contactin associated protein like 5, transcript variant X1	0.389	-1.36114	0.0329588	0.103598	yes	down	0.01	0.01	0.03	0.03	0.03	0.02	0.03	0.04	0.03	0.02	0.022	0.028
gene9769	CERS6	ceramide synthase 6	0.389	-1.3622	0.0145616	0.0566823	yes	down	0.14	0.4	0.14	0.05	0.1	0.37	0.5	0.12	0.18	0.03	0.166	0.24
gene12901	RBP3	retinol binding protein 3	0.388	-1.36731	0.0341145	0.106128	yes	down	0	0.04	0.11	0.14	0.07	0.05	0.14	0.13	0.1	0.12	0.072	0.108
gene14833	LOC101800834	bestrophin-1	0.388	-1.36749	0.0494142	0.138784	yes	down	0.13	0.43	0.14	0.19	0.03	0.26	0.11	0.66	0.23	0.1	0.184	0.272
gene20022	SCCPDH	saccharopine dehydrogenase (putative)	0.388	-1.36413	0.0128211	0.0516755	yes	down	845.17	180.15	100.67	591.31	267.28	855.8	923.75	622.37	670.18	577.17	396.916	729.854
gene6037	AGMO	alkylglycerol monooxygenase	0.388	-1.36688	0.00100549	0.00733045	yes	down	59.71	15.96	21.87	43.4	40.96	78.61	77.12	41.36	55.57	55.69	36.38	61.67
gene14081	LOC106018284	uncharacterized LOC106018284, transcript variant X2	0.387	-1.37094	0.00152489	0.0101036	yes	down	0.74	0.36	0.15	0.26	0.3	0.29	0.44	0.54	0.35	0.62	0.362	0.448
gene16580	LOC110353874	uncharacterized LOC110353874	0.387	-1.37103	0.00754325	0.0344661	yes	down	0.16	0.18	0.15	0.1	0.11	0.24	0.37	0.11	0.14	0.24	0.14	0.22
gene9399	LOC106016795	uncharacterized LOC106016795	0.387	-1.37055	3.08757e-05	0.000450195	yes	down	321.72	246.61	269.07	275.1	252.44	349.51	218.36	479.51	339.22	363.46	272.988	350.012
gene13182	LOC101799494	GDNF family receptor alpha-4	0.386	-1.37313	0.00552494	0.0273747	yes	down	0.48	0.32	0.36	1.63	0.48	0.71	1.32	1.23	1.17	1.06	0.654	1.098
gene17306	LMOD1	leiomodin 1	0.386	-1.37152	0.0108286	0.045439	yes	down	2.38	0.93	1.32	0.96	0.73	0.84	0.76	3.31	3.61	1.57	1.264	2.018
gene18404	TLN2	talin 2, transcript variant X1	0.386	-1.37374	1.3822e-07	5.28548e-06	yes	down	3.35	2.7	3.69	4.57	3.61	6.68	7.59	3.62	6.4	4.93	3.584	5.844
gene578	CDT1	chromatin licensing and DNA replication factor 1	0.386	-1.37446	6.86553e-05	0.000872714	yes	down	1.35	1.73	4.66	2.79	2.47	2.34	2.47	4.84	3.83	5.29	2.6	3.754
gene189	SLC16A2	solute carrier family 16 member 2, transcript variant X1	0.385	-1.37731	9.60746e-06	0.000177106	yes	down	62.04	43.84	33.59	72.68	48.21	92.05	82.38	82.74	86.67	84.34	52.072	85.636
gene3177	ZNF185	zinc finger protein 185 with LIM domain, transcript variant X1	0.385	-1.37523	0.00675726	0.0317312	yes	down	0.11	0.14	0.25	0.13	0.34	0.14	0.6	0.35	0.22	0.17	0.194	0.296
gene17444	SFXN1	sideroflexin 1, transcript variant X1	0.384	-1.38059	1.00611e-06	2.78202e-05	yes	down	128.09	63.13	91.85	87.89	124.3	176.49	170.85	132.5	176.7	137.14	99.052	158.736
gene8210	FABP7	fatty acid binding protein 7	0.384	-1.38178	7.04284e-05	0.000892801	yes	down	71.42	31.1	49.88	79.59	51.32	125.49	88.25	75.67	71.54	84.93	56.662	89.176
gene10656	EDEM1	ER degradation enhancing alpha-mannosidase like protein 1	0.383	-1.3836	6.24947e-15	1.60646e-12	yes	down	25.57	35.63	43.17	21.74	26.73	52.19	59.88	36.63	50.52	34.65	30.568	46.774
gene14916	AQP3	aquaporin 3 (Gill blood group)	0.383	-1.38567	5.17133e-05	0.000681702	yes	down	4.36	7.83	13.83	18.13	12.13	11.81	17.14	20.87	15.47	21.24	11.256	17.306
gene15497	LOC101803713	coagulation factor XIII B chain	0.383	-1.38419	0.00150174	0.00998898	yes	down	186.44	91.61	49.27	108.77	63.45	186.11	278.05	101.86	143.13	102.08	99.908	162.246
gene18897	SREBF2	sterol regulatory element binding transcription factor 2	0.383	-1.38564	0.000649327	0.00515636	yes	down	36.83	17.8	10.97	32.71	15.98	38.26	40.25	35.52	37.66	45.99	22.858	39.536
gene19137	CRYL1	crystallin lambda 1	0.383	-1.38391	1.70469e-09	1.2722e-07	yes	down	13.27	18.38	36.78	25.11	18.39	46.95	35.31	28.31	28.58	32.67	22.386	34.364
gene19943	GOLT1A	golgi transport 1A	0.383	-1.38382	0.00159629	0.0104618	yes	down	4.42	2.56	1.49	4.71	4.32	4.41	4.83	7.49	4.45	6.07	3.5	5.45
gene5791	GGACT	gamma-glutamylamine cyclotransferase	0.383	-1.38407	0.0209138	0.0744178	yes	down	73.55	26.68	7.62	76.77	21.84	145.62	53.43	79.44	46.25	46.72	41.292	74.292
gene8972	MDH1	malate dehydrogenase 1	0.383	-1.3849	0.0108815	0.0455858	yes	down	1779.16	271.15	298.72	1394.55	994.1	2266.15	2102.48	1011.3	1753.82	1248.74	947.536	1676.5
gene17509	LOC101791123	cytochrome c oxidase subunit 6C	0.382	-1.38867	5.86822e-08	2.60245e-06	yes	down	466.85	384.29	353.36	353.84	357.61	522.63	461.03	628.88	579.26	601.35	383.19	558.63
gene18514	LOC101800081	ATP-dependent 6-phosphofructokinase, liver type	0.382	-1.38963	0.00339741	0.0187811	yes	down	77.52	22.51	20.1	88.54	36.92	70.21	87.8	74.16	94.89	104.59	49.118	86.33
gene22244	ATP8	ATP synthase F0 subunit 8	0.382	-1.38683	0.000111742	0.00130453	yes	down	81634.8	79680	56320.6	95488.7	61479.2	73203.6	75250.1	135274	95635.1	107794	74920.6	97431.4
gene2923	GSS	glutathione synthetase	0.382	-1.38906	0.000209044	0.00213835	yes	down	153.8	82.55	46.59	111.24	92.45	196.92	168.89	122.96	170.47	158.76	97.326	163.6
gene6879	LOC101799781	thiosulfate sulfurtransferase	0.382	-1.39013	1.25508e-05	0.000219142	yes	down	174.05	121.1	75.3	142.91	140.05	191.19	196.54	216.15	207.8	251.46	130.682	212.628
gene7483	LOC101799667	gap junction alpha-3 protein-like	0.382	-1.38983	1.4634e-06	3.82552e-05	yes	down	2.97	2.34	1.83	2.42	2.7	4.65	2.93	4.19	3.73	4.33	2.452	3.966
gene10975	GNPAT	glyceronephosphate O-acyltransferase	0.381	-1.39063	0.0055278	0.0273747	yes	down	43.35	13.04	9.16	31.42	9.59	47.47	40.78	33.42	39.61	27.4	21.312	37.736
gene417	ST3GAL3	ST3 beta-galactoside alpha-2,3-sialyltransferase 3, transcript variant X1	0.381	-1.39184	6.48772e-11	7.76345e-09	yes	down	11.62	10.29	12.8	11.06	14.06	27.37	22.68	13.23	20.37	16.24	11.966	19.978
gene4938	VASH1	vasohibin 1	0.381	-1.39191	0.00021245	0.00216363	yes	down	58.18	17.34	50.87	55.67	22.38	63.62	66.73	63.46	73.77	70.83	40.888	67.682
gene8104	LOC110352266	olfactory receptor 14C36-like	0.381	-1.39031	0.00178998	0.011466	yes	down	1528.08	1619.34	676.54	1244.07	1237.49	2202.81	840.53	2473.05	1540.13	1050.68	1261.1	1621.44
gene14523	ZHX3	zinc fingers and homeoboxes 3, transcript variant X2	0.38	-1.39456	4.88646e-06	0.000102152	yes	down	2.81	1.43	2.34	2.54	2.05	4.88	4.58	2.79	3.63	2.61	2.234	3.698
gene21199	DLAT	dihydrolipoamide S-acetyltransferase	0.38	-1.39562	0.0126926	0.0512913	yes	down	467.02	80.47	58.56	445.44	234.03	511.92	573.93	328.65	484.77	409.66	257.104	461.786
gene22247	ND3	NADH dehydrogenase subunit 3	0.38	-1.3953	0.00064638	0.00514178	yes	down	8303.85	5936.08	3451.33	6156.03	4735.41	7125.81	4718.61	11840.4	7290.47	8863.56	5716.54	7967.77
gene13834	LOC101791001	cytochrome P450 1A5-like	0.379	-1.40102	0.000344524	0.00310743	yes	down	39.71	17.82	43.35	37.63	47.75	40.83	28.16	86.77	46.5	83.76	37.252	57.204
gene14371	LOC110353473	uncharacterized LOC110353473	0.379	-1.40014	0.0135976	0.0539586	yes	down	0.03	0.04	0.08	0.02	0.03	0.02	0.09	0.05	0.08	0.06	0.04	0.06
gene14823	CLP1	cleavage and polyadenylation factor I subunit 1	0.379	-1.39897	0.0016469	0.0107167	yes	down	17.71	14.9	8.74	9.4	7.56	16.46	7.47	33.18	14.49	19.67	11.662	18.254
gene17398	PDHB	pyruvate dehydrogenase (lipoamide) beta	0.379	-1.39884	0.00560926	0.0276183	yes	down	897.59	176.03	164.65	761.73	435.94	1039.93	1135.22	615.76	815.24	766.22	487.188	874.474
gene4314	KCNV1	potassium voltage-gated channel modifier subfamily V member 1	0.379	-1.40116	0.035298	0.109038	yes	down	0.05	0.16	0.16	0.05	0.06	0.09	0.17	0.19	0.15	0.09	0.096	0.138
gene848	CLDN2	claudin 2, transcript variant X2	0.379	-1.39815	6.89837e-05	0.000875286	yes	down	117.53	84.08	43.59	60.61	68.03	153.78	106.44	135.31	114.35	103.61	74.768	122.698
gene14066	LOC101803847	phospholipid-transporting ATPase IC	0.378	-1.40225	0.00127893	0.00884544	yes	down	1.32	1.37	0.79	2.09	1.25	2.69	4.1	1.21	1.12	2.32	1.364	2.288
gene14483	MST1	macrophage stimulating 1	0.378	-1.40257	1.07796e-05	0.000193823	yes	down	31.62	21.12	16.03	30.68	26	41.62	39.69	27.67	51.39	44.69	25.09	41.012
gene1467	ABCD2	ATP binding cassette subfamily D member 2	0.378	-1.40187	2.74252e-06	6.36604e-05	yes	down	8.72	9.77	13.71	16.72	12.15	11.3	29.21	12.41	21.82	24.71	12.214	19.89
gene20237	TALDO1	transaldolase 1	0.378	-1.40284	0.00525956	0.0263757	yes	down	865.54	179.73	231.69	807.67	522.4	1506.43	971.54	668.3	809.57	589.77	521.406	909.122
gene21955	LOC101791690	dimethylaniline monooxygenase [N-oxide-forming] 5-like	0.378	-1.40193	4.06113e-06	8.84969e-05	yes	down	15.4	13.69	15.08	25.76	22.03	23.29	26.33	23.07	25.27	30.08	18.392	25.608
gene1738	RPS14	ribosomal protein S14	0.376	-1.41043	2.69314e-08	1.33991e-06	yes	down	950.37	1046.25	865.54	825.7	808.72	1327.13	968.05	1553.08	1229.84	1474.38	899.316	1310.5
gene18282	LOC101801033	60S ribosomal protein L36a	0.376	-1.4101	1.16252e-05	0.000205829	yes	down	650.88	677.93	523.69	516.5	559.57	666.14	481.86	1008.87	735.39	938.29	585.714	766.11
gene3349	RPS20	ribosomal protein S20	0.376	-1.4121	6.77289e-07	1.99183e-05	yes	down	1285.26	1499.12	1180.48	1108.17	1337.94	1619.78	1207.31	2447.13	1586.36	2197.51	1282.19	1811.62
gene12248	AKR1D1	aldo-keto reductase family 1 member D1	0.374	-1.41764	3.7316e-05	0.000526406	yes	down	156.71	406.07	196.2	307.06	140.3	473.12	449.34	188.33	345.93	469.85	241.268	385.314
gene12691	LOC101791228	nuclear receptor ROR-beta	0.374	-1.41902	0.0262071	0.0878697	yes	down	13.42	1.47	1.3	13.14	6.48	12.95	22.27	6.26	14.55	10.98	7.162	13.402
gene17500	NIPAL2	NIPA like domain containing 2, transcript variant X1	0.374	-1.41822	0.0368472	0.11261	yes	down	0.01	0.02	0.1	0.05	0.06	0.08	0.13	0.09	0.04	0.04	0.048	0.076
gene21540	LOC101800015	WD repeat domain phosphoinositide-interacting protein 4	0.374	-1.41748	0.0369708	0.112844	yes	down	0.53	0.53	0.66	0.14	0.43	0.77	0.83	0.4	0.37	1.09	0.458	0.692
gene21819	LOC110354759	uncharacterized LOC110354759	0.374	-1.41855	0.00807558	0.03633	yes	down	0.16	0.26	0.23	0.51	0.09	0.21	0.82	0.34	0.31	0.41	0.25	0.418
gene3065	CHCHD6	coiled-coil-helix-coiled-coil-helix domain containing 6, transcript variant X1	0.374	-1.41962	4.07989e-10	3.85258e-08	yes	down	42.45	30.77	41.92	46.37	43.52	73.71	69.75	54.73	72.29	53.22	41.006	64.74
gene10012	MPC1	mitochondrial pyruvate carrier 1	0.373	-1.4243	0.000117332	0.00135532	yes	down	471.84	253.25	205.57	341.31	353.95	649.04	445.83	769.29	421.18	410.31	325.184	539.13
gene14810	ENO1	enolase 1	0.373	-1.42103	3.14493e-07	1.03203e-05	yes	down	2014.11	1202.48	1337.38	2068.53	1593.73	3080.26	2773.1	2435.52	2996.61	3028.04	1643.25	2862.71
gene18575	LOC101797084	GMP reductase 1	0.373	-1.42461	0.000655081	0.00519753	yes	down	7.29	2.67	3.65	7.28	6.88	12.58	7.2	8.37	12.71	5.56	5.554	9.284
gene1416	ADIPOR2	adiponectin receptor 2, transcript variant X1	0.372	-1.42732	1.04981e-07	4.17547e-06	yes	down	49.25	37.22	41.03	49.82	34.61	57.19	97.74	45.96	77.52	79.89	42.386	71.66
gene15517	MOCOS	molybdenum cofactor sulfurase, transcript variant X1	0.372	-1.42724	4.31171e-07	1.33002e-05	yes	down	5.52	6.15	13.68	12.28	7.31	14.1	21.75	12.07	11.3	12.71	8.988	14.386
gene3615	LOC101795816	alpha-2-macroglobulin-like protein 1, transcript variant X1	0.372	-1.42636	2.22071e-05	0.00034327	yes	down	32.58	19.37	21.79	43.44	21.11	52.49	51.8	32.67	57.15	44.7	27.658	47.762
gene14006	CUNH1orf74	chromosome unknown C1orf74 homolog	0.371	-1.42911	0.0384248	0.115926	yes	down	0.95	0.32	0.12	0.33	0	1.05	0.4	3.58	1.88	0.2	0.344	1.422
gene14954	COMT	catechol-O-methyltransferase, transcript variant X1	0.371	-1.43104	1.69709e-06	4.31454e-05	yes	down	455.63	438.46	412.93	706.25	286.09	623.44	864.3	802.53	824.48	739.06	459.872	770.762
gene5446	MXI1	MAX interactor 1, dimerization protein, transcript variant X1	0.371	-1.43102	2.58266e-09	1.77475e-07	yes	down	5.34	7.7	5.96	6.4	5.33	12.71	12.8	8.8	6.89	8.81	6.146	10.002
gene18252	SIGMAR1	sigma non-opioid intracellular receptor 1	0.37	-1.43332	0.00683781	0.0319619	yes	down	9.61	5.27	12.29	3.6	4.54	10.26	7.35	12.66	4.11	12.29	7.062	9.334
gene21787	LOC101793503	putative per-hexamer repeat protein 5	0.37	-1.43398	0.048784	0.137302	yes	down	0.22	0.77	0.54	0.34	0.12	0.64	0.35	1.1	0.42	0.38	0.398	0.578
gene14234	DDT	D-dopachrome tautomerase	0.369	-1.43967	2.29735e-06	5.46053e-05	yes	down	201.14	113.48	115.44	174.43	220.89	236.13	289.43	309.89	350.81	256.2	165.076	288.492
gene21655	LOC101802523	transmembrane emp24 domain-containing protein 4-like	0.369	-1.43732	0.00078338	0.00601111	yes	down	49.72	50.27	23.68	26.12	49.35	49.68	43.97	108.21	60.4	33.58	39.828	59.168
gene17496	RPL30	ribosomal protein L30	0.368	-1.44038	1.31269e-07	5.05782e-06	yes	down	771.64	840.99	602.26	600.87	689.23	1127.88	763.58	1325.71	944.73	1152.41	700.998	1062.86
gene20317	PEBP1	phosphatidylethanolamine binding protein 1	0.368	-1.44071	0.0001635	0.00174045	yes	down	156.88	82.1	55.15	166.86	120.68	202.59	163.42	206.34	235.58	202.19	116.334	202.024
gene20413	LOC110354521	uncharacterized LOC110354521	0.368	-1.44031	0.014504	0.05649	yes	down	0.16	0.07	0.11	0.21	0.07	0.2	0.13	0.17	0.32	0.25	0.124	0.214
gene20472	LOC106020241	uncharacterized LOC106020241	0.368	-1.44403	0.0146801	0.0570318	yes	down	0.36	0.73	1.27	1.25	0.93	0.28	1.86	2.07	1.15	0.85	0.908	1.242
gene20561	LIG1	DNA ligase 1	0.368	-1.44241	0.00957548	0.0415129	yes	down	0.2	0.44	0.81	0.79	0.18	0.24	0.43	1.18	0.92	0.96	0.484	0.746
gene20819	PECR	peroxisomal trans-2-enoyl-CoA reductase	0.368	-1.44383	3.4157e-16	1.03072e-13	yes	down	13.06	21.23	35.68	23.55	22.1	32.5	38.37	38.87	34.25	35	23.124	35.798
gene21262	CNPY2	canopy FGF signaling regulator 2	0.368	-1.44221	0.00164792	0.0107167	yes	down	100.47	25.02	25.18	76.54	46.38	107.02	93.89	92.89	109.47	84.47	54.718	97.548
gene7482	GJB1	gap junction protein beta 1, transcript variant X1	0.368	-1.44289	6.76968e-07	1.99183e-05	yes	down	32.8	22.14	30.07	43.3	25.1	55.26	49.51	33.29	59.27	58.88	30.682	51.242
gene16880	HAO2	hydroxyacid oxidase 2, transcript variant X1	0.367	-1.44478	0.0116968	0.0481506	yes	down	4.07	1.14	7.63	20.14	10.7	7.4	16.6	11.67	19.82	19.21	8.736	14.94
gene20350	SULT4A1	sulfotransferase family 4A member 1, transcript variant X1	0.367	-1.44541	8.37495e-06	0.000158598	yes	down	1.96	3	4.2	3.2	1.83	6.33	5.3	2.66	5.95	2.28	2.838	4.504
gene1192	LOC101800669	amyloid beta A4 precursor protein-binding family B member 3	0.366	-1.44855	3.30688e-07	1.07753e-05	yes	down	15.48	10.6	10.78	10.95	13.19	20.11	14.11	24.52	18.81	24.17	12.2	20.344
gene13805	CENPV	centromere protein V	0.366	-1.45087	0.000107972	0.00126798	yes	down	37.8	29.47	17.29	29.02	34.33	43.15	37.6	78.16	42.54	37.7	29.582	47.83
gene17583	LOC101796192	uncharacterized LOC101796192	0.366	-1.44986	9.98366e-08	3.99375e-06	yes	down	101.34	78.63	92.24	81.89	100.59	152.04	96.82	150.38	123.93	126.5	90.938	129.934
gene17838	LOC101793235	cytochrome b-c1 complex subunit 6, mitochondrial	0.366	-1.44981	1.33948e-08	7.37829e-07	yes	down	337.6	280.93	245.33	287.99	299.69	494.62	389.74	501.09	491.17	416.79	290.308	458.682
gene18561	GRHL3	grainyhead like transcription factor 3	0.366	-1.45044	0.00835333	0.0372958	yes	down	0.17	0.26	0.05	0.31	0.31	0.4	0.36	0.16	0.7	0.29	0.22	0.382
gene367	LOC101792937	uncharacterized LOC101792937, transcript variant X3	0.366	-1.45014	0.0362694	0.111261	yes	down	0.04	0.13	0.07	0.17	0.11	0.06	0.24	0.29	0.03	0.14	0.104	0.152
gene21803	LOC101796273	uncharacterized LOC101796273	0.365	-1.45302	0.0181476	0.066872	yes	down	0.76	0.92	2.49	1.28	1.34	1.93	0.8	0.3	3.14	3.92	1.358	2.018
gene447	PCP4	Purkinje cell protein 4	0.365	-1.45283	0.00845933	0.0376721	yes	down	0.42	0.25	0.48	1.01	0.11	0.49	0.62	1.2	0.86	0.66	0.454	0.766
gene8154	ECHS1	enoyl-CoA hydratase, short chain 1	0.365	-1.4543	5.82279e-05	0.000756091	yes	down	95.17	61.77	32.78	55.22	56.6	113.78	75	107.12	113.36	103.12	60.308	102.476
gene13278	LOC101795849	olfactory receptor 52K2-like	0.364	-1.45941	0.014894	0.0576207	yes	down	1.16	0.17	0.21	0.31	0.98	1.44	1.24	0.52	1.14	0.76	0.566	1.02
gene16969	XYLB	xylulokinase, transcript variant X7	0.364	-1.4561	0.000820932	0.00622697	yes	down	20.24	8.02	19.83	44.34	13.75	32.34	44.51	27.93	51.19	29.19	21.236	37.032
gene20037	ADSL	adenylosuccinate lyase	0.364	-1.45966	4.31446e-05	0.000591789	yes	down	301.48	320.52	109.2	241.06	335.42	555.23	346.91	352.05	553.8	419.66	261.536	445.53
gene11213	RPL39	ribosomal protein L39	0.363	-1.46147	2.51834e-07	8.58895e-06	yes	down	316.44	351.57	505.64	280.09	520.15	800.66	366.34	493.4	377.12	845.08	394.778	576.52
gene17473	NNT	nicotinamide nucleotide transhydrogenase	0.363	-1.46278	4.63277e-09	2.93642e-07	yes	down	30.16	27.46	32.41	28.14	29.07	51.28	78.31	26.94	48.33	44.9	29.448	49.952
gene19326	LOC101799018	tropomyosin alpha-1 chain, transcript variant X1	0.363	-1.46196	0.0397412	0.118762	yes	down	0.16	0.24	0.2	0.33	0.26	0.57	0.17	0.25	0.49	0.48	0.238	0.392
gene19567	L3HYPDH	trans-L-3-hydroxyproline dehydratase	0.363	-1.46064	0.0034877	0.0191885	yes	down	29.69	7.15	21.21	59.99	39.89	37.34	27.97	64.88	65.33	61.01	31.586	51.306
gene2044	HAO1	hydroxyacid oxidase 1, transcript variant X1	0.363	-1.46278	0.00204205	0.0127111	yes	down	12.28	2.39	11.41	23.57	23.87	27.19	28.02	21.35	24.91	27.52	14.704	25.798
gene9106	PKD1L2	polycystin 1 like 2	0.363	-1.46275	0.00366575	0.0199312	yes	down	0.27	0.31	0.21	0.3	0.31	1.28	0.73	2.59	0.68	0.82	0.28	1.22
gene21497	CLPTM1L	CLPTM1 like	0.362	-1.4663	7.38374e-09	4.47571e-07	yes	down	26.62	16.58	28.45	28.35	17.4	39.07	48.52	32.31	42.55	37.6	23.48	40.01
gene3448	NDUFA6	NADH:ubiquinone oxidoreductase subunit A6	0.362	-1.46627	7.95683e-06	0.000152554	yes	down	14.29	13.16	8.8	9.5	11.66	19.14	10.75	24.59	18.22	20.25	11.482	18.59
gene4186	RPL11	ribosomal protein L11	0.362	-1.46693	2.79749e-10	2.81391e-08	yes	down	782.88	863.89	704.88	742.1	717.81	1249.05	926.7	1277.52	1040.55	1394.91	762.312	1177.75
gene4600	MRPS18C	mitochondrial ribosomal protein S18C	0.362	-1.46744	8.20846e-06	0.000156084	yes	down	48.95	56.28	49.1	37.69	39.59	67.19	45.86	87.23	52.81	51.05	46.322	60.828
gene17705	SCP2	sterol carrier protein 2	0.361	-1.47079	9.59896e-09	5.6459e-07	yes	down	204.76	121.91	228.97	208.67	259.89	350.83	466.97	278.68	359.24	276.86	204.84	346.516
gene16739	ATP5G1	ATP synthase, H+ transporting, mitochondrial Fo complex subunit C1 (subunit 9)	0.36	-1.47214	2.02994e-09	1.47527e-07	yes	down	408.83	361.1	331.5	305.37	328.46	591.37	426.59	630.31	560.65	576.05	347.052	556.994
gene19373	LOC101790491	uncharacterized LOC101790491	0.36	-1.47495	0.0218137	0.0767025	yes	down	95.95	11.84	7.68	97.28	33.06	93.97	70.18	87.12	103.23	78.52	49.162	86.604
gene3389	LOC101797338	histone H2B 8	0.36	-1.4751	0.000242548	0.00239855	yes	down	29.61	22.92	10.77	41.48	33.14	48.75	38.06	36.83	37.42	65.13	27.584	45.238
gene7385	LOC101795065	cytochrome c oxidase subunit 4 isoform 1, mitochondrial	0.36	-1.47354	3.99157e-08	1.85375e-06	yes	down	637.9	489.63	430.09	490.93	465.25	778.3	725.5	938.52	783.67	825.06	502.76	810.21
gene9470	EEF2	eukaryotic translation elongation factor 2	0.36	-1.47431	1.17277e-09	9.19728e-08	yes	down	502.75	457.94	385.31	532.05	468.04	811.61	835.33	585.59	831.13	992.35	469.218	811.202
gene10060	LOC101797716	ADAMTS-like protein 2, transcript variant X1	0.359	-1.47889	0.00121033	0.00848518	yes	down	0.67	0.64	1.49	1.93	0.63	1.33	2.2	0.63	1.96	3.12	1.072	1.848
gene16465	LOC101794821	mitochondrial amidoxime reducing component 2	0.359	-1.4796	4.31672e-11	5.39823e-09	yes	down	72.91	76.27	76.66	73.68	81.73	147.51	183.51	139.9	89.88	114.09	76.25	134.978
gene6766	LOC101803042	uncharacterized LOC101803042	0.359	-1.47946	0.00519811	0.0260958	yes	down	68.14	20.06	9.85	56.36	36.21	79.66	68.7	103.84	70.96	46.36	38.124	73.904
gene9234	SLC4A5	solute carrier family 4 member 5	0.359	-1.47924	0.00284652	0.0163749	yes	down	0.08	0.1	0.08	0.16	0.1	0.07	0.24	0.12	0.34	0.12	0.104	0.178
gene14337	LOC101804571	uncharacterized LOC101804571, transcript variant X4	0.358	-1.48207	0.00534458	0.0266864	yes	down	0.12	1.01	0.26	0.23	0.63	0.59	2.3	0.61	0.62	0.24	0.45	0.872
gene18733	PYCR3	pyrroline-5-carboxylate reductase 3	0.358	-1.48337	0.000229758	0.00230027	yes	down	0.77	1.09	2.8	0.94	0.89	3.29	1.3	2.35	1.76	2.24	1.298	2.188
gene11329	NGFR	nerve growth factor receptor	0.357	-1.48472	0.008944	0.0393606	yes	down	0.06	0.09	0.81	0.15	0.27	0.41	0.23	0.72	0.16	0.35	0.276	0.374
gene15018	RPL35	ribosomal protein L35	0.357	-1.48443	3.59221e-05	0.00051142	yes	down	565.76	508.77	324.77	388.59	391.9	674.67	452.26	987.82	511.73	627.54	435.958	650.804
gene15400	PRSS35	protease, serine 35	0.357	-1.48601	0.000317477	0.00291848	yes	down	2.43	2.15	2.93	1.72	1.56	7.64	2.56	3.78	1.54	2.34	2.158	3.572
gene21882	LOC101795177	eukaryotic translation initiation factor 5A-1-like	0.357	-1.4862	1.84113e-05	0.000295031	yes	down	64.34	37.77	50.72	47.06	61.25	62.6	75.47	76.74	57.18	83.27	52.228	71.052
gene7792	RPSA	ribosomal protein SA	0.357	-1.4873	5.52784e-11	6.79043e-09	yes	down	772.65	862.52	860.83	733.1	835.22	1207.22	1006.86	1597.83	1083.41	1735.05	812.864	1326.07
gene13849	ACADSB	acyl-CoA dehydrogenase, short/branched chain, transcript variant X1	0.356	-1.48933	5.67326e-09	3.54732e-07	yes	down	20.03	13.57	17.01	19.06	18.64	33.6	40.21	20.33	34.94	26.62	17.662	31.14
gene1714	SLC25A6	solute carrier family 25 member 6	0.356	-1.48973	1.5626e-09	1.17883e-07	yes	down	1578.76	1811.99	1122.42	1520.69	1473.94	3074.41	2544.82	2388.48	2094.24	2699.57	1501.56	2560.3
gene17209	LOC101790824	dynein light chain 1, cytoplasmic	0.356	-1.4883	4.78691e-08	2.17147e-06	yes	down	26.09	38.78	43.57	36.25	24.55	40.82	31.52	62.61	60.08	57.37	33.848	50.48
gene8798	NDUFA4	NDUFA4, mitochondrial complex associated	0.356	-1.48997	1.00766e-07	4.01934e-06	yes	down	183.74	147.86	126.35	139.22	131.94	244.37	177.89	301.4	237.68	254.28	145.822	243.124
gene1080	RPL23A	ribosomal protein L23a	0.355	-1.49413	1.66866e-07	6.19323e-06	yes	down	918.08	997.08	694.53	619.57	792.99	1367.56	909.65	1627.33	1061.49	1382.9	804.45	1269.79
gene7680	IDH1	isocitrate dehydrogenase (NADP(+)) 1, cytosolic, transcript variant X1	0.355	-1.49522	9.00991e-13	1.64561e-10	yes	down	82.76	114.61	206.92	161.25	158.98	249.04	241.3	167.23	285.23	252.8	144.904	239.12
gene1515	ST6GALNAC3	ST6 N-acetylgalactosaminide alpha-2,6-sialyltransferase 3, transcript variant X1	0.354	-1.50015	1.05424e-05	0.000190392	yes	down	78.43	13.42	54.35	99.53	34.99	107.78	124.02	105.46	154.15	151.04	56.144	128.49
gene3597	NDUFA12	NADH:ubiquinone oxidoreductase subunit A12	0.354	-1.49628	3.0382e-07	1.00528e-05	yes	down	55.36	50.69	37	41.06	38.66	80.52	51.49	87.23	71.05	72.45	44.554	72.548
gene4775	RHOC	ras homolog family member C	0.354	-1.49959	3.27497e-05	0.00047602	yes	down	27.15	15.22	13.9	35.02	17.91	32.68	45.25	37.24	34.99	42.92	21.84	38.616
gene1399	LOC110353415	uncharacterized LOC110353415, transcript variant X1	0.353	-1.5006	0.0323165	0.102024	yes	down	0.08	0.61	0.87	0.68	0.25	0.18	1.27	1.57	0.18	0.41	0.498	0.722
gene14763	LOC110353541	uncharacterized LOC110353541	0.353	-1.50308	0.000986281	0.00721315	yes	down	0.59	0.64	0.29	0.89	0.31	1.12	1.26	1.19	0.6	0.66	0.544	0.966
gene16179	MMAB	methylmalonic aciduria (cobalamin deficiency) cblB type	0.353	-1.504	6.70543e-08	2.88167e-06	yes	down	11.22	10.04	7.62	7.04	6.78	16.11	15.23	19.27	12.27	12.8	8.54	15.136
gene18370	NRG4	neuregulin 4, transcript variant X2	0.352	-1.50744	1.25458e-06	3.349e-05	yes	down	1.17	1.09	4.16	1.49	1.49	3.79	3.65	1.8	2.86	2.46	1.88	2.912
gene4795	LOC101797289	tubulin alpha-8 chain, transcript variant X1	0.352	-1.50466	7.4788e-05	0.000931896	yes	down	167.73	49.26	194.5	225.37	158.35	220.87	274.26	207.25	413.9	271.09	159.042	277.474
gene22120	LOC101800541	ankyrin repeat and SOCS box protein 13	0.351	-1.51077	0.0323646	0.102142	yes	down	0.84	1.44	0.74	1.53	0.96	0.96	4.07	0.79	0.77	2.31	1.102	1.78
gene4562	CPN1	carboxypeptidase N subunit 1	0.351	-1.51166	2.38577e-05	0.000363522	yes	down	55.11	17.07	31.55	38.16	35.76	60.31	53.13	56.36	85.33	65.65	35.53	64.156
gene9550	DBT	dihydrolipoamide branched chain transacylase E2	0.351	-1.51144	3.16805e-08	1.51119e-06	yes	down	25.29	21.14	14.02	19.17	18.31	45.85	45.76	27.83	33.91	31.86	19.586	37.042
gene16603	SHH	sonic hedgehog	0.35	-1.51421	0.00852532	0.0379052	yes	down	0.41	0.04	0.5	1.17	0.21	0.78	1.44	1.28	1	1.76	0.466	1.252
gene19763	LOC101797024	uncharacterized aarF domain-containing protein kinase 5	0.35	-1.51545	0.0153108	0.0586288	yes	down	4.85	3.37	8.02	1.22	1.25	2.73	7.54	6.8	3.5	4.7	3.742	5.054
gene9985	CTH	cystathionine gamma-lyase	0.35	-1.51454	0.000115943	0.00134229	yes	down	119.41	29.58	73.02	112.97	101.64	171.65	201.85	114.91	178.34	130.29	87.324	159.408
gene11677	LOC101798810	glutathione peroxidase 1	0.349	-1.51809	3.40518e-09	2.2599e-07	yes	down	136.34	265.43	211.5	146.88	209.06	251.71	183.86	337.97	364.16	425.47	193.842	312.634
gene18735	EEF1D	eukaryotic translation elongation factor 1 delta	0.349	-1.51921	2.59999e-10	2.63434e-08	yes	down	26.86	27.91	21.23	19.08	22.2	48.2	32.24	45.34	36.95	41.5	23.456	40.846
gene20601	IGFBP4	insulin like growth factor binding protein 4	0.349	-1.51703	2.89508e-05	0.000428885	yes	down	8.43	4.19	17.59	9.87	7.63	11.35	18.09	8.16	16.21	24.04	9.542	15.57
gene21240	RPS4X	ribosomal protein S4, X-linked	0.349	-1.51686	4.30448e-12	6.78983e-10	yes	down	814.23	893.63	772.56	633.08	731.91	1226.32	1098.87	1528.52	1119.37	1413.69	769.082	1277.35
gene21869	ATP5D	ATP synthase, H+ transporting, mitochondrial F1 complex, delta subunit	0.349	-1.51972	1.22325e-06	3.27799e-05	yes	down	57.96	50.44	44.45	36.62	55.94	67.55	57.13	104.88	67	74.48	49.082	74.208
gene4428	SARDH	sarcosine dehydrogenase	0.349	-1.51905	0.000845557	0.00637197	yes	down	28.56	12.36	4.64	17.06	16.6	28.67	29.37	19.57	40.71	29.21	15.844	29.506
gene7517	LOC101805065	dystrophin	0.349	-1.51915	0.00214985	0.0132337	yes	down	0.41	0.2	0.95	1.08	0.33	0.66	1.31	0.79	0.84	1.19	0.594	0.958
gene7525	CFAP47	cilia and flagella associated protein 47	0.349	-1.51789	0.0305725	0.0981671	yes	down	42.3	3.42	7.75	11.59	4.11	40.01	17.87	13.68	19.54	31.22	13.834	24.464
gene8057	CPEB1	cytoplasmic polyadenylation element binding protein 1, transcript variant X1	0.349	-1.5189	3.0475e-11	4.00448e-09	yes	down	6.78	6.39	6.79	6.43	8.09	12.12	8.55	14.06	11.94	12.74	6.896	11.882
gene11020	LOC101794490	-	0.348	-1.52221	0.0123756	0.0502885	yes	down	2.09	1.07	0.72	0.02	2.34	0.6	4.71	2.87	2.18	4.55	1.248	2.982
gene11116	AMDHD1	amidohydrolase domain containing 1, transcript variant X1	0.348	-1.52464	2.46595e-05	0.000373473	yes	down	30.97	16.47	34.28	53	27.38	66.21	43.98	70.51	72.24	37.37	32.42	58.062
gene15908	SMIM4	small integral membrane protein 4	0.348	-1.52333	4.95247e-05	0.000656222	yes	down	19.25	29.8	22.96	12.21	11.43	26.07	20.22	44.1	23.2	24.23	19.13	27.564
gene16709	G6PC	glucose-6-phosphatase catalytic subunit	0.348	-1.52457	0.00214877	0.013233	yes	down	72.8	26.71	35.62	187.48	75.4	112.47	164.74	138.87	153.92	174.77	79.602	148.954
gene18368	ETFA	electron transfer flavoprotein alpha subunit, transcript variant X2	0.348	-1.52327	1.49023e-06	3.88102e-05	yes	down	270.1	182.7	178.17	275.42	130.3	346.41	356.02	295.67	499.7	368.22	207.338	373.204
gene8971	UGP2	UDP-glucose pyrophosphorylase 2	0.348	-1.52347	0.0223082	0.0781182	yes	down	2675.67	239.86	235.43	2500.29	2046.5	5087.69	3692.96	1260.96	3338.65	1848.79	1539.55	3045.81
gene14765	TBC1D7	TBC1 domain family member 7, transcript variant X1	0.347	-1.52904	1.50038e-15	4.16535e-13	yes	down	11.05	10.14	17.84	10.05	9.88	21.92	23.94	16.8	18.81	14.09	11.792	19.112
gene14922	LEAP2	liver enriched antimicrobial peptide 2	0.347	-1.52782	0.00824665	0.0369383	yes	down	162.97	22.8	17.32	135.91	90.32	184.07	172.87	170.28	153.44	141.37	85.864	164.406
gene16905	DNASE1L3	deoxyribonuclease 1 like 3	0.347	-1.52832	0.0119033	0.0488265	yes	down	8.79	5.87	5.85	45.91	8.32	15.37	36.23	13.7	36.72	41.78	14.948	28.76
gene18755	MCRIP2	MAPK regulated corepressor interacting protein 2	0.347	-1.52849	1.76814e-05	0.000285722	yes	down	26.86	106.95	44.12	40.17	71.43	55.59	29.08	62.81	35.27	67.49	57.906	50.048
gene20869	MRPL34	mitochondrial ribosomal protein L34	0.347	-1.52735	0.000173223	0.00182204	yes	down	9.2	10.9	16.73	11.27	12.58	13.55	9.3	33	22.34	10.24	12.136	17.686
gene6528	RPL36	ribosomal protein L36	0.347	-1.52628	1.21921e-06	3.27347e-05	yes	down	348.63	412.43	360.36	267.11	326.05	467.28	327.62	666.5	401.83	461.17	342.916	464.88
gene7610	MRPL51	mitochondrial ribosomal protein L51	0.347	-1.52557	0.00162486	0.0106289	yes	down	7.35	4.48	5.88	4.82	2.48	7.22	4.87	10.87	5.41	9.1	5.002	7.494
gene408	COL20A1	collagen type XX alpha 1 chain, transcript variant X1	0.346	-1.53183	0.000975669	0.00715439	yes	down	0.02	0.08	0.19	0.11	0.08	0.12	0.14	0.15	0.22	0.14	0.096	0.154
gene5117	SLC2A12	solute carrier family 2 member 12	0.345	-1.53438	0.00694489	0.032328	yes	down	1.34	0.28	0.58	1.86	0.48	2.36	2.44	1.46	1.97	0.55	0.908	1.756
gene1777	LOC106019385	uncharacterized LOC106019385	0.344	-1.54084	0.00440538	0.0228431	yes	down	0.07	0.15	0.14	0.16	0.37	0.2	0.89	0.41	0.17	0.25	0.178	0.384
gene7960	GMPR	guanosine monophosphate reductase, transcript variant X1	0.344	-1.5387	0.00196449	0.0123445	yes	down	2.22	0.85	1.12	4.37	3.11	6.12	4.01	2.54	6.4	2.78	2.334	4.37
gene20690	SLC25A27	solute carrier family 25 member 27	0.343	-1.54389	6.73568e-06	0.00013281	yes	down	12.89	6.31	9.52	17.48	9.1	22.24	20.35	21.91	19.01	18.21	11.06	20.344
gene3394	LOC110351446	histone H1.10-like	0.343	-1.54499	0.00205914	0.0128003	yes	down	8.61	8.12	9.85	29.64	5.87	12.35	16.1	35.03	19.75	25.01	12.418	21.648
gene7549	TSNARE1	t-SNARE domain containing 1, transcript variant X1	0.343	-1.54459	0.0124722	0.0506069	yes	down	0.1	0.08	0.47	0.32	0.17	0.12	0.17	0.39	0.48	0.75	0.228	0.382
gene8199	LOC101792438	collagen alpha-1(XV) chain	0.343	-1.54391	0.00495746	0.0251239	yes	down	0.23	0.17	1.04	0.6	0.29	0.25	0.37	1.37	0.87	0.85	0.466	0.742
gene12202	LOC101803572	alpha-1-antiproteinase	0.342	-1.54758	0.0433381	0.125958	yes	down	745.59	27.38	211.71	924.02	620.3	1123.94	1176.51	722.55	988.07	949.1	505.8	992.034
gene13133	ECE2	endothelin converting enzyme 2	0.342	-1.54966	0.000214341	0.00217332	yes	down	3.96	4.66	1.48	2.8	2.75	6.05	4.68	6.15	3.12	6.07	3.13	5.214
gene17027	CISH	cytokine inducible SH2 containing protein	0.342	-1.54762	0.00118256	0.00831569	yes	down	22.52	53.24	43.93	88.47	25.65	19.76	76.5	100.05	119.68	101	46.762	83.398
gene218	FAM173A	family with sequence similarity 173 member A	0.342	-1.54619	3.10728e-07	1.02452e-05	yes	down	26.93	21.28	18.04	34.09	24.27	35.11	40.31	45.53	45.79	44.66	24.922	42.28
gene13497	FLAD1	flavin adenine dinucleotide synthetase 1	0.341	-1.5512	2.72502e-07	9.15883e-06	yes	down	7.46	5.77	5.88	6.72	4.53	11.24	7.48	13.4	10.61	10.27	6.072	10.6
gene12837	NDUFV1	NADH:ubiquinone oxidoreductase core subunit V1	0.34	-1.55602	1.59073e-09	1.19356e-07	yes	down	67.66	45.49	55.97	51.57	49.89	96.79	74.53	108.49	85.62	113.4	54.116	95.766
gene19812	IDO2	indoleamine 2,3-dioxygenase 2	0.339	-1.559	0.000149981	0.00163157	yes	down	18.69	3.7	11.95	16.24	15.87	20.6	28.11	18.26	32.35	24.84	13.29	24.832
gene19905	LOC101793498	cytochrome P450 2G1-like	0.339	-1.56039	7.67987e-05	0.000954002	yes	down	90.7	158.69	39.33	146.88	121.44	196.26	143.37	262.59	211.69	274.31	111.408	217.644
gene21794	LOC101794715	ATP-binding cassette sub-family F member 1	0.339	-1.56061	0.00158954	0.0104274	yes	down	94.26	58.5	34.51	73.62	56.99	65.1	61.1	167.92	77.11	90.19	63.576	92.284
gene8457	CD80	CD80 molecule, transcript variant X1	0.339	-1.56106	4.98895e-07	1.49895e-05	yes	down	15.83	19.6	30.05	38.73	13.75	38.98	60.85	28.7	43.55	43.33	23.592	43.082
gene11545	SERPINI1	serpin family I member 1, transcript variant X2	0.338	-1.56558	6.8057e-06	0.000133621	yes	down	19.4	24.34	25.16	17.57	17.15	65.27	32.39	30.64	13.11	38.73	20.724	36.028
gene13706	LMNTD1	lamin tail domain containing 1, transcript variant X2	0.338	-1.56516	0.00105873	0.00763043	yes	down	0.07	4.03	6.25	0.07	1.62	7.59	8.24	2.36	5.83	6.74	2.408	6.152
gene14097	CHIA	chitinase, acidic	0.338	-1.56614	0.000554529	0.00450668	yes	down	9.53	3.81	8.24	19.86	9.48	17.35	26.75	10.09	23.71	19.41	10.184	19.462
gene20857	MRPS24	mitochondrial ribosomal protein S24	0.338	-1.56592	1.77523e-08	9.55115e-07	yes	down	25.48	21.79	32.19	23.23	27.3	28.12	32	53.44	38.61	48.61	25.998	40.156
gene3289	RPL32	ribosomal protein L32	0.338	-1.56626	1.82307e-08	9.65881e-07	yes	down	1606.53	1478.43	1236.31	1240.6	1354.84	2258.53	1628.8	2850.56	2000.44	2628.12	1383.34	2273.29
gene777	HEY2	hes related family bHLH transcription factor with YRPW motif 2	0.338	-1.56347	0.0230181	0.0799184	yes	down	0.1	0.05	0.12	0.24	0.51	0.45	0.26	0.3	0.32	0.45	0.204	0.356
gene8073	SORD	sorbitol dehydrogenase	0.338	-1.5655	0.000335819	0.00304674	yes	down	210.03	122.05	44.82	201.19	118.93	241.92	296.14	182.66	378.23	266	139.404	272.99
gene679	LOC101791081	25-hydroxycholesterol 7-alpha-hydroxylase	0.337	-1.56958	4.34607e-06	9.36768e-05	yes	down	17.19	6.72	22.59	26.34	21.6	27.92	39.27	32.44	42.36	31.85	18.888	34.768
gene8431	MPC2	mitochondrial pyruvate carrier 2	0.337	-1.56886	1.96995e-06	4.85823e-05	yes	down	371.65	244.28	187.55	316.26	214.12	479.59	388.5	555.34	480.69	455.75	266.772	471.974
gene9531	DPYD	dihydropyrimidine dehydrogenase	0.337	-1.57087	3.92098e-05	0.000544816	yes	down	17.74	19.56	8.66	13.21	6.71	28.45	27.82	14.4	36.12	17.41	13.176	24.84
gene15502	DAB1	DAB1, reelin adaptor protein	0.336	-1.57531	2.01723e-05	0.000316755	yes	down	7.02	2.13	5.12	6.18	4.9	10.98	13.42	7.51	10.23	5.95	5.07	9.618
gene19164	CUNH1orf228	chromosome unknown C1orf228 homolog	0.336	-1.57229	3.49031e-06	7.77672e-05	yes	down	1.33	0.54	1.97	0.97	0.69	1.69	1.86	1.3	3.7	1.77	1.1	2.064
gene6979	CHAD	chondroadherin, transcript variant X1	0.336	-1.5729	0.0107552	0.0451993	yes	down	0.17	0.11	0.16	0.14	0.14	0.07	0.16	0.61	0.17	0.25	0.144	0.252
gene12440	TMEM98	transmembrane protein 98	0.335	-1.57759	5.29812e-06	0.000108749	yes	down	111.08	120.06	56.31	96	77.43	142.43	113.06	212.62	147.89	163.27	92.176	155.854
gene312	CTNNA3	catenin alpha 3, transcript variant X2	0.335	-1.57672	0.0129865	0.0521905	yes	down	0.73	0.13	0.93	0.03	0.84	3.09	0.08	2.73	2.02	0.88	0.532	1.76
gene3614	LOC101795637	alpha-2-macroglobulin-like protein 1	0.335	-1.57827	8.08594e-06	0.000154371	yes	down	6.51	3.06	6.74	6.66	4.96	7.66	6.33	8.34	9.24	7.87	5.586	7.888
gene6601	ADK	adenosine kinase	0.335	-1.57643	3.74878e-06	8.29934e-05	yes	down	320.91	171.72	216.31	337.52	245.13	742.86	527.78	298.74	491.67	373.27	258.318	486.864
gene15818	NDUFB8	NADH:ubiquinone oxidoreductase subunit B8	0.334	-1.5801	7.41367e-10	6.35012e-08	yes	down	119.38	85.45	99.58	113.48	87.18	176.76	141.86	182.04	190.16	189.82	101.014	176.128
gene17555	RPL14	ribosomal protein L14	0.334	-1.58212	1.20825e-09	9.42229e-08	yes	down	136.93	149.03	111.5	88.48	108.98	193.05	172.86	241.41	165.85	233.19	118.984	201.272
gene19765	LOC101797626	3-hydroxyacyl-CoA dehydrogenase type-2	0.334	-1.58343	0.0409262	0.121207	yes	down	0.21	0.26	0.52	0.61	0.56	0.55	0.99	0.43	1.86	0	0.432	0.766
gene12467	LOC101795599	putative methyltransferase DDB_G0268948	0.333	-1.58805	3.02926e-08	1.47541e-06	yes	down	70.45	48.02	71.92	103.04	57.63	113.54	110.52	128.19	137.9	149.71	70.212	127.972
gene16522	ACAT1	acetyl-CoA acetyltransferase 1	0.332	-1.58986	6.63763e-15	1.65687e-12	yes	down	65.14	50.29	58.26	44.48	52.22	106.04	100.27	80.14	103.17	102.98	54.078	98.52
gene16939	DAO	D-amino acid oxidase	0.332	-1.59027	9.95714e-08	3.99375e-06	yes	down	8.02	4.47	6.71	10.35	7.19	18.18	15.48	12.83	16.8	13.44	7.348	15.346
gene3680	LOC101793000	amine oxidase [flavin-containing] A, transcript variant X1	0.332	-1.58923	0.00185123	0.0117445	yes	down	27	9.59	55.17	107.55	26.66	67.23	107.51	73.78	109.32	68.37	45.194	85.242
gene12257	HIPK2	homeodomain interacting protein kinase 2	0.331	-1.59468	1.77246e-42	4.92069e-39	yes	down	9.36	13.06	19.36	11.84	11.53	28.17	25.25	22.14	24.21	25.32	13.03	25.018
gene18363	LOC101798824	ovoinhibitor	0.331	-1.5939	0.000418896	0.00362061	yes	down	11697	3480.03	2944.51	4652.85	5741.89	12481.2	16040.7	5787.41	13530.5	9357.03	5703.25	11439.4
gene19467	PLIN5	perilipin 5	0.331	-1.59485	4.48255e-08	2.05354e-06	yes	down	3.67	2.94	3.68	4.86	4.05	6.57	6.75	7.27	8.35	5.65	3.84	6.918
gene14195	RPL10A	ribosomal protein L10a	0.33	-1.59989	1.54897e-10	1.62888e-08	yes	down	704.71	705.42	635.55	566.89	476.78	1032.49	856.23	1287.25	964.41	1241.76	617.87	1076.43
gene17678	RPS28	ribosomal protein S28	0.33	-1.5973	4.33104e-05	0.000593476	yes	down	727.07	640.77	432.44	479.48	471.09	794.12	488.72	1209.44	741.58	837.62	550.17	814.296
gene19832	LOC110354425	uncharacterized LOC110354425	0.33	-1.60075	0.00957876	0.0415129	yes	down	0.03	0.03	0.05	0.05	0.03	0.08	0.13	0.04	0.07	0.02	0.038	0.068
gene2150	SFXN2	sideroflexin 2	0.33	-1.60038	8.09186e-07	2.31594e-05	yes	down	1.74	1.07	2.52	2.58	1.69	2.84	3.31	4.68	4.21	3.3	1.92	3.668
gene2693	SLC6A12	solute carrier family 6 member 12, transcript variant X1	0.33	-1.5998	1.3805e-05	0.000237162	yes	down	47.61	16.67	39.66	60.21	35.32	64.29	76.77	70.52	104.02	63.32	39.894	75.784
gene3178	NSDHL	NAD(P) dependent steroid dehydrogenase-like, transcript variant X2	0.33	-1.59751	1.71381e-06	4.34907e-05	yes	down	8.52	5.44	7.28	13.45	8.32	12.23	15.32	17.61	22.38	13.33	8.602	16.174
gene5912	OTUD3	OTU deubiquitinase 3	0.329	-1.60193	0.00384492	0.0205828	yes	down	4.39	4.07	6.58	12.32	6.52	2.61	20.44	16.89	4.97	15.9	6.776	12.162
gene8013	LOC101804020	corticosteroid 11-beta-dehydrogenase isozyme 1-like	0.329	-1.60453	3.70614e-05	0.000523347	yes	down	106.51	35.71	69.06	113.36	62.27	153.19	160.47	90.18	238.17	132.77	77.382	154.956
gene13789	ULK2	unc-51 like autophagy activating kinase 2, transcript variant X1	0.328	-1.60811	0.00027372	0.00260776	yes	down	67.96	46.79	29.31	92.75	13.73	95.05	145.89	80.72	91.59	121.69	50.108	106.988
gene20691	LOC101805427	24-hydroxycholesterol 7-alpha-hydroxylase, transcript variant X1	0.328	-1.60829	1.29853e-06	3.42904e-05	yes	down	8.99	6.35	4.37	11.17	7.32	16.24	17.42	11.84	15.76	13.53	7.64	14.958
gene2543	CAT	catalase	0.328	-1.6083	9.1194e-06	0.000169233	yes	down	118.02	55.25	91.3	157.89	187.12	240.08	332.21	180.54	229.26	199.55	121.916	236.328
gene13711	ETFRF1	electron transfer flavoprotein regulatory factor 1, transcript variant X2	0.327	-1.6127	3.62965e-09	2.36541e-07	yes	down	21.5	19.1	13.27	17.59	20.05	55.71	42.88	88.02	43.66	60.94	18.302	58.242
gene17396	ACOX2	acyl-CoA oxidase 2	0.327	-1.61336	1.88088e-05	0.000299066	yes	down	80.6	37.2	64.02	104.07	76.65	197.6	192.58	86.93	147.88	77.17	72.508	140.432
gene6144	LOC106015620	uncharacterized LOC106015620	0.326	-1.61496	0.00119998	0.0084211	yes	down	3.08	1.73	1.78	1.88	4.88	9.06	8.28	2.06	6.05	2	2.67	5.49
gene13678	CORO2B	coronin 2B	0.325	-1.62352	0.0121219	0.0494747	yes	down	0.33	0.25	0.39	0.44	0.04	0.48	0.35	0.77	0.14	0.95	0.29	0.538
gene14265	ACTN2	actinin alpha 2	0.325	-1.62334	0.00113264	0.00805442	yes	down	0.11	0.13	0.07	0.11	0.05	0.16	0.23	0.23	0.08	0.19	0.094	0.178
gene22012	LOC101800853	NADH dehydrogenase [ubiquinone] flavoprotein 3, mitochondrial-like	0.325	-1.61963	0.000299338	0.00278866	yes	down	66.26	61.83	31.35	43.94	66.17	72.17	27.98	95.69	96.45	134.8	53.91	85.418
gene5424	ACSL5	acyl-CoA synthetase long-chain family member 5, transcript variant X4	0.325	-1.62147	0.000277999	0.00263586	yes	down	86.31	47	48.8	106.55	74.37	307.41	128.86	74.81	110.66	82.28	72.606	140.804
gene7012	FGFRL1	fibroblast growth factor receptor-like 1	0.325	-1.62104	9.10203e-08	3.71604e-06	yes	down	8.31	11.19	12.93	13.28	8.65	12.66	28.21	9.2	22.11	28.03	10.872	20.042
gene15958	PHPT1	phosphohistidine phosphatase 1, transcript variant X1	0.324	-1.62498	2.28494e-10	2.33215e-08	yes	down	8.76	8.6	7.62	7.88	11.39	27.31	19.44	17.59	14.62	31.6	8.85	22.112
gene17206	LOC101790617	cytochrome c oxidase subunit 6A1, mitochondrial	0.324	-1.62465	1.1539e-06	3.12837e-05	yes	down	272.23	233.23	170.84	225.85	207.57	298.4	268.95	481.98	345.39	366.14	221.944	352.172
gene18217	LOC110354153	uncharacterized LOC110354153	0.324	-1.6267	0.0241956	0.0827239	yes	down	0.16	0.22	0.57	0.07	0.36	0.55	0.5	0.76	0.19	0.19	0.276	0.438
gene1910	LOC106019809	uncharacterized LOC106019809, transcript variant X1	0.324	-1.62793	0.000682266	0.00536524	yes	down	0.04	0.16	0.23	0.27	0.1	0.14	0.31	0.22	0.25	0.51	0.16	0.286
gene22251	CYTB	cytochrome b	0.324	-1.6265	4.93509e-06	0.000102895	yes	down	11988.3	10814.9	7044.75	11589.7	6776.09	14459.1	11753.3	27895	17021.9	19127.3	9642.76	18051.3
gene21930	LOC110354786	uncharacterized LOC110354786	0.323	-1.63029	2.84677e-08	1.40626e-06	yes	down	894	779.68	720.76	627.21	807.24	1153.93	1110.89	1235.03	1019.15	1138.38	765.778	1131.48
gene6739	FZD9	frizzled class receptor 9	0.323	-1.63225	0.000132932	0.00149411	yes	down	72.42	26.83	35.09	118.86	58.31	172.61	100.64	91.57	133.76	101.77	62.302	120.07
gene9928	LOC106016993	uncharacterized LOC106016993	0.323	-1.62905	0.0135582	0.0538333	yes	down	0.15	0.05	0.24	0.35	0.42	0.41	0.58	0.52	0.58	0.12	0.242	0.442
gene15494	KCNT2	potassium sodium-activated channel subfamily T member 2, transcript variant X1	0.322	-1.63313	2.02352e-05	0.000317384	yes	down	1.36	0.48	1	1.47	1.08	1.96	4.07	1.61	2.13	1.33	1.078	2.22
gene16653	LOC106019134	uncharacterized LOC106019134	0.322	-1.63389	4.62669e-05	0.000621458	yes	down	0.08	0.07	0.2	0.12	0.06	0.15	0.33	0.12	0.16	0.19	0.106	0.19
gene491	LOC110351750	uncharacterized LOC110351750	0.321	-1.63794	0.00554221	0.0274265	yes	down	0.64	0.16	0.36	0.29	0.18	0.52	0.7	0.63	0.93	0.69	0.326	0.694
gene7158	PLA2G3	phospholipase A2 group III, transcript variant X1	0.321	-1.64084	0.00678459	0.0318273	yes	down	5.29	0.78	1.24	4.37	1.04	5.91	7.03	6.84	4.4	2.25	2.544	5.286
gene10017	PTPMT1	protein tyrosine phosphatase, mitochondrial 1	0.32	-1.64346	0.000121305	0.0013893	yes	down	4.32	2.56	3.24	3.19	3.59	2.86	4.96	8.5	5.68	6.94	3.38	5.788
gene10565	RPL34	ribosomal protein L34	0.32	-1.64423	1.03487e-06	2.8502e-05	yes	down	982.75	1125.53	871.25	738.01	886.53	1366.45	976.4	1951.91	1129.92	1245.17	920.814	1333.97
gene13316	LOC106018045	uncharacterized LOC106018045	0.32	-1.64422	0.0368351	0.112598	yes	down	0.22	0.39	0	0.11	0.08	0.13	0.3	0.46	0.32	0.33	0.16	0.308
gene15134	NIPSNAP1	nipsnap homolog 1	0.319	-1.64686	4.63141e-07	1.40984e-05	yes	down	147.36	98.13	87.24	108.26	85.92	155.79	130.44	169.22	179.16	243.4	105.382	175.602
gene17312	LOC101801596	cryptochrome-1-like	0.319	-1.64765	0.0200885	0.0721659	yes	down	0.02	0.06	0.17	0.04	0.06	0.1	0.13	0.15	0.04	0.17	0.07	0.118
gene3024	EPHA5	EPH receptor A5, transcript variant X1	0.319	-1.64621	0.0171025	0.0639719	yes	down	0.05	0.1	0.1	0.13	0.1	0.1	0.03	0.44	0.09	0.14	0.096	0.16
gene5272	LOC101805185	uncharacterized oxidoreductase C663.09c-like	0.319	-1.64839	2.6651e-08	1.33073e-06	yes	down	50.3	27.94	30.63	33.16	27.92	76.28	60.49	61.65	57.6	71.81	33.99	65.566
gene10536	MACROD2	MACRO domain containing 2, transcript variant X1	0.318	-1.6531	1.2884e-10	1.40821e-08	yes	down	2.33	3.24	5.37	3.41	2.32	8.78	4.95	6.81	5.21	5.9	3.334	6.33
gene11823	NRGN	neurogranin, transcript variant X1	0.318	-1.65146	6.15601e-07	1.82589e-05	yes	down	0.7	1.08	1.25	1.11	1.36	1.29	1.36	2.92	1.96	2.84	1.1	2.074
gene12976	LOC101791736	uncharacterized LOC101791736, transcript variant X2	0.318	-1.65281	0.0301868	0.0972213	yes	down	0.37	0.09	0.16	0.06	0.22	0.89	0.27	0.3	0.34	0.06	0.18	0.372
gene20410	EIF4EBP1	eukaryotic translation initiation factor 4E binding protein 1	0.318	-1.65238	1.58814e-11	2.16128e-09	yes	down	258.73	328.73	222.52	195.44	230.95	445.7	353.42	512.13	416.84	463.14	247.274	438.246
gene10144	EHHADH	enoyl-CoA hydratase and 3-hydroxyacyl CoA dehydrogenase, transcript variant X1	0.317	-1.65932	1.013e-06	2.79552e-05	yes	down	47.85	25.35	42.47	73.79	47.8	71.21	114.05	66.65	96.65	127.82	47.452	95.276
gene18935	LOC101800520	hemoglobin subunit alpha-D	0.317	-1.65742	0.00103393	0.0074906	yes	down	143.58	64.66	741.93	465.04	659.17	555.1	374.4	916.76	677.11	821.41	414.876	668.956
gene16109	ANKDD1A	ankyrin repeat and death domain containing 1A	0.316	-1.66215	0.00421009	0.0220696	yes	down	0.6	0.52	1.96	1.31	1.28	0.31	1.48	1.63	5.51	1.46	1.134	2.078
gene11571	DIO1	iodothyronine deiodinase 1	0.315	-1.66687	0.000336319	0.00304927	yes	down	42.29	9.17	15.77	48.59	28.88	61.71	62.46	44.77	61.37	53.73	28.94	56.808
gene5427	GPAM	glycerol-3-phosphate acyltransferase, mitochondrial, transcript variant X5	0.315	-1.66673	0.00112638	0.00801809	yes	down	198.57	40.49	46.22	214.38	129.63	380.66	309.96	197.64	261.85	192.4	125.858	268.502
gene8023	LOC101795772	cytochrome c oxidase subunit 5A, mitochondrial	0.315	-1.66665	1.63576e-07	6.15338e-06	yes	down	175.78	130.34	98.02	124.81	119.26	243.85	164.77	318.34	237.82	266.9	129.642	246.336
gene12365	LOC101796694	acyl-coenzyme A thioesterase 1	0.314	-1.67048	3.99303e-08	1.85375e-06	yes	down	17.08	17.99	28.58	36.19	13.79	39.34	31.09	48.04	54.41	56.78	22.726	45.932
gene19057	LOC101792208	uncharacterized LOC101792208	0.314	-1.67084	0.00532053	0.0266141	yes	down	220.35	40.66	44	204.99	50.59	211.35	144.7	441.31	170.83	187.29	112.118	231.096
gene20616	NDUFS6	NADH:ubiquinone oxidoreductase subunit S6	0.314	-1.67081	2.33758e-09	1.664e-07	yes	down	46.51	37.6	32.38	29.66	37.78	63.17	52.62	73.69	75.93	62.36	36.786	65.554
gene4838	LOC101790647	uncharacterized LOC101790647	0.314	-1.6706	0.000216567	0.00219268	yes	down	4.93	5.15	4.33	3.04	5.69	11.82	2.08	14.62	8.59	5.65	4.628	8.552
gene5195	PDHA1	pyruvate dehydrogenase (lipoamide) alpha 1	0.314	-1.67084	0.000434475	0.00373434	yes	down	417.08	107.33	142.97	592.77	320.67	828.81	696.24	513.32	707.12	557.57	316.164	660.612
gene8412	LOC101802038	-	0.314	-1.67229	1.51223e-06	3.9236e-05	yes	down	33.71	17.43	21.72	49.1	34.22	56.86	55.3	63.75	62.96	72.61	31.236	62.296
gene17959	GALNTL6	polypeptide N-acetylgalactosaminyltransferase-like 6	0.313	-1.67742	0.00805002	0.0362447	yes	down	0.01	0.03	0.04	0.01	0.03	0.03	0.08	0.02	0.08	0.01	0.024	0.044
gene2594	LOC110351287	uncharacterized LOC110351287	0.313	-1.67452	0.0240418	0.0823604	yes	down	0	0.01	0.02	0	0.01	0.02	0.01	0.02	0.01	0.01	0.008	0.014
gene4320	ST8SIA6	ST8 alpha-N-acetyl-neuraminide alpha-2,8-sialyltransferase 6	0.313	-1.67656	4.15938e-07	1.30037e-05	yes	down	1.25	1.25	2.03	1.81	1.77	1.45	3.66	1.51	5.13	2.95	1.622	2.94
gene5255	ACOT8	acyl-CoA thioesterase 8	0.313	-1.67429	1.95866e-05	0.000310014	yes	down	23.24	13.86	15.05	16.53	29.07	42.23	39.84	53.98	22.19	20.01	19.55	35.65
gene19190	LOC106019869	sideroflexin-2-like	0.312	-1.67963	0.000201756	0.0020699	yes	down	2.05	0.94	2.62	5.45	2.4	4.42	3.53	6.04	5.65	6.13	2.692	5.154
gene677	TTPA	alpha tocopherol transfer protein	0.312	-1.67964	0.000642109	0.00512248	yes	down	202.55	31.91	75.76	218.91	179.98	276.64	442.63	191.9	316.16	284.25	141.822	302.316
gene9085	ADAMTS18	ADAM metallopeptidase with thrombospondin type 1 motif 18, transcript variant X1	0.312	-1.68203	5.55995e-06	0.000112177	yes	down	0.15	0.09	0.2	0.11	0.24	0.23	0.43	0.32	0.22	0.26	0.158	0.292
gene11185	EXTL1	exostosin like glycosyltransferase 1	0.311	-1.68547	0.00337294	0.0186756	yes	down	0.34	0.09	0.47	0.6	0.03	0.4	0.76	0.48	0.56	0.71	0.306	0.582
gene18334	LOC110354177	uncharacterized LOC110354177, transcript variant X2	0.311	-1.68388	0.00675407	0.031727	yes	down	0.36	0.08	0.13	0.11	0.24	0.73	0.51	0.18	0.31	0.16	0.184	0.378
gene21989	LOC101796852	phospholipid-transporting ATPase IG-like	0.311	-1.68364	1.79532e-07	6.61029e-06	yes	down	4.1	5.42	10.88	11.04	8.83	13.85	22.5	8.37	14.11	12.44	8.054	14.254
gene15236	HRG	histidine rich glycoprotein	0.31	-1.68957	0.00453651	0.02334	yes	down	275.74	47.61	101.4	600.6	176.55	288.5	453.46	414.37	481.39	968.53	240.38	521.25
gene680	EMC4	ER membrane protein complex subunit 4	0.31	-1.68891	4.55338e-08	2.07231e-06	yes	down	37.4	37.7	50.23	35.94	31.58	44.39	45.68	87.34	58.07	62.37	38.57	59.57
gene9125	ATP5J2	ATP synthase, H+ transporting, mitochondrial Fo complex subunit F2	0.31	-1.68854	1.43083e-11	1.98613e-09	yes	down	628.32	491.04	485.73	437.01	457.91	905.28	795.34	892.6	951.04	899.82	500.002	888.816
gene11223	LONRF3	LON peptidase N-terminal domain and ring finger 3	0.309	-1.69424	2.97349e-10	2.96943e-08	yes	down	3.73	2.28	2.88	4.07	2.71	7.22	6.59	4.66	6.75	7.24	3.134	6.492
gene13714	SPX	spexin hormone	0.309	-1.69425	0.0107434	0.0451908	yes	down	0.12	0.24	0.15	0.08	0.17	0.1	0.52	0.38	0.16	0.29	0.152	0.29
gene17665	ACLY	ATP citrate lyase, transcript variant X1	0.309	-1.69328	0.000583066	0.00471102	yes	down	829.81	209.57	203.13	910.32	480.65	1552.25	1340.12	727.24	1218.91	910.44	526.696	1149.79
gene21534	LOC101798111	hemoglobin subunit beta, transcript variant X2	0.309	-1.69559	0.000137141	0.00152658	yes	down	244.46	160.99	913.75	744.08	913.76	840.35	552.01	1424.42	1097	1212.95	595.408	1025.35
gene2331	LOC106014373	uncharacterized LOC106014373, transcript variant X1	0.309	-1.69523	0.018901	0.0689345	yes	down	0.02	0.01	0.03	0.02	0.02	0.04	0.03	0.06	0.01	0.02	0.02	0.032
gene6767	LOC106015848	uncharacterized LOC106015848	0.309	-1.6928	0.00982561	0.0423175	yes	down	3.86	1.83	0.14	4.78	2	6.48	7.9	4.43	7.01	2.11	2.522	5.586
gene10560	LOC101791848	cytochrome P450 2U1	0.308	-1.69687	0.000344964	0.00310938	yes	down	14.1	3.33	5.65	14.95	5.56	19.57	28.26	10.41	19.83	17.07	8.718	19.028
gene11426	LOC106017448	uncharacterized LOC106017448, transcript variant X1	0.308	-1.69814	0.0169944	0.0636532	yes	down	9.32	6.02	3.24	10.8	2.28	13.39	1.28	18.59	7.1	12.54	6.332	10.58
gene15826	LOC101797666	cytochrome P450 2H1	0.308	-1.69743	0.000790553	0.00605945	yes	down	159.44	123.87	57.15	436.36	115.38	309.04	351.62	314.95	437.37	566.82	178.44	395.96
gene9464	CTXN1	cortexin 1	0.308	-1.69855	0.0284966	0.0934029	yes	down	0.2	0.03	0.16	0.15	0.28	0.1	0.12	0.89	0.16	0.27	0.164	0.308
gene2694	SLC6A13	solute carrier family 6 member 13	0.307	-1.70389	0.000155266	0.00167333	yes	down	0.17	0.21	0.63	0.51	0.13	0.5	0.69	0.43	0.78	0.71	0.33	0.622
gene6118	LOC101800937	cytochrome c oxidase subunit 7B, mitochondrial	0.307	-1.70187	2.12895e-06	5.15742e-05	yes	down	460.84	327.87	260.78	414.86	312.25	520.23	395.46	799.39	591.4	592.86	355.32	579.868
gene6893	PKIA	cAMP-dependent protein kinase inhibitor alpha	0.307	-1.70368	0.0499512	0.140038	yes	down	0.09	0.19	0.03	0.07	0.05	0.05	0	0.31	0.12	0.28	0.086	0.152
gene17787	LOC110354078	uncharacterized LOC110354078, transcript variant X1	0.306	-1.70642	0.00858074	0.0380906	yes	down	0.04	0.05	0.1	0.05	0.03	0.02	0.25	0.08	0.04	0.08	0.054	0.094
gene20328	LOC101797933	uncharacterized LOC101797933	0.306	-1.70618	0.000368017	0.00327464	yes	down	25.53	12.87	6.27	27.24	21.25	40.82	35.69	14.7	39.51	37.86	18.632	33.716
gene8633	RPL13	ribosomal protein L13	0.306	-1.70717	3.31748e-09	2.23543e-07	yes	down	485.61	503.29	375.8	360.28	406.11	725.24	536.31	1072.11	743.31	829.09	426.218	781.212
gene850	PRRG3	proline rich and Gla domain 3	0.305	-1.71105	2.42258e-09	1.68984e-07	yes	down	1.56	0.97	1.36	1.24	1.09	2.04	1.99	2.74	2.73	2.34	1.244	2.368
gene18080	LOC110354126	uncharacterized LOC110354126, transcript variant X1	0.304	-1.71796	0.0103765	0.0441828	yes	down	4.52	0.57	0.23	2.36	1.01	2.71	4	6.15	2.98	2.49	1.738	3.666
gene18265	LOC101797082	tomoregulin-2	0.304	-1.71561	0.00274581	0.0158873	yes	down	0.15	0.11	0.19	0.13	0.16	0.18	0.14	0.22	0.77	0.16	0.148	0.294
gene18771	LOC110354265	uncharacterized LOC110354265	0.304	-1.71895	0.0135073	0.0537081	yes	down	1.07	0.58	1.82	0.93	1.93	0.94	4.21	0.51	2.23	0.8	1.266	1.738
gene14581	LOC110353511	uncharacterized LOC110353511	0.303	-1.72221	0.017133	0.0640341	yes	down	0.08	0.04	0.15	0.13	0.18	0.25	0.36	0.13	0.29	0.1	0.116	0.226
gene3772	CUNH17orf78	chromosome unknown C17orf78 homolog, transcript variant X1	0.303	-1.72248	0.0239627	0.0822111	yes	down	0.71	0.21	0.09	0.45	0.05	1.56	0.3	0.46	0.42	0.61	0.302	0.67
gene1778	NDRG1	N-myc downstream regulated 1	0.302	-1.72833	0.000134734	0.00150462	yes	down	45.26	75.64	40.5	137.62	63.2	52.26	244.08	135.88	116.03	216.32	72.444	152.914
gene21734	LOC110354745	uncharacterized LOC110354745	0.302	-1.72791	2.60825e-05	0.000390302	yes	down	21.73	18.36	83.17	48.46	37.15	10.64	22.58	67.29	38.51	15.11	41.774	30.826
gene10743	LOC110351216	CCAAT/enhancer-binding protein alpha-like	0.301	-1.73048	0.0250875	0.0849366	yes	down	10.64	3.67	5.35	25.12	11.78	21.58	40.15	5.37	11.79	20.22	11.312	19.822
gene7529	PLN	phospholamban	0.3	-1.7366	0.00610627	0.0293901	yes	down	0.26	0.03	0.27	0.39	0.09	0.17	0.29	0.66	0.69	0.34	0.208	0.43
gene11469	AMN	amnion associated transmembrane protein	0.299	-1.74363	4.30251e-05	0.000591264	yes	down	1.65	2.12	0.88	2.26	2.2	2.23	1.85	5.96	3.57	5.13	1.822	3.748
gene12617	CCNG2	cyclin G2	0.299	-1.74215	0.000151734	0.00164423	yes	down	117.44	25.78	50.22	97.78	37.64	178.38	198.95	123.38	115.14	112.36	65.772	145.642
gene3859	LOC106014913	uncharacterized LOC106014913	0.299	-1.74051	0.00786306	0.0355876	yes	down	0.05	0.06	0.03	0.03	0.04	0.12	0.1	0.15	0.04	0.02	0.042	0.086
gene7545	LOC101792890	amine sulfotransferase	0.299	-1.73947	6.28037e-05	0.000807202	yes	down	102.48	34.38	107.43	163.8	167.99	292.4	384.24	132.92	224.48	150.3	115.216	236.868
[truncated: 357 more rows]

## Sheet: Supplementary Table S3
Appendix 3 Differentially expressed genes in the HB80-immunized and control duckling livers
Gene ID	Gene Name	Gene Description	FC(HB80g/Cg)	Log2FC(HB80g/Cg)	Pvalue	Padjust	Significant	Regulate	HB80g_1	HB80g_2	HB80g_3	HB80g_4	HB80g_5	Cg_1	Cg_2	Cg_3	Cg_4	Cg_5	HB80g	Cg
gene10002	LOC110352671	uncharacterized LOC110352671	2.458	1.29729	0.00555709726091	0.105029	yes	up	0.57	0.67	0.74	0.25	0.35	0.42	0.33	0.14	0.11	0.09	0.516	0.218
gene10017	PTPMT1	protein tyrosine phosphatase, mitochondrial 1	0.464	-1.10759	0.0262923288283	0.233803	yes	down	4.42	0.77	5.55	2.45	2.8	2.86	4.96	8.5	5.68	6.94	3.198	5.788
gene10216	CRMP1	collapsin response mediator protein 1	0.264	-1.9193	0.0420439836393	1	yes	down	0	0.08	0.09	0.02	0.02	0.02	0.1	0.42	0.07	0.11	0.042	0.144
gene10232	LOC110352702	uncharacterized LOC110352702	5.78	2.53106	0.0356557	1	yes	up	0.05	0.03	0.03	0.04	0.01	0	0.01	0.01	0.01	0	0.032	0.006
gene10237	LOC101794012	uncharacterized LOC101794012	0.479	-1.06334	0.0156790058925	0.178223	yes	down	1.12	1.42	0.58	1.36	0.54	0.76	1.21	2.43	1.69	3.81	1.004	1.98
gene10331	LOC110352716	very low-density lipoprotein receptor-like	11.542	3.52879	0.0134098418566	1	yes	up	0.1	0.03	0.12	0.04	0.28	0	0	0	0	0.04	0.114	0.008
gene10333	PPP1R3B	protein phosphatase 1 regulatory subunit 3B	0.471	-1.08681	0.000286471842062	0.0186337844655	yes	down	33.81	31.18	57.05	56.09	33.13	80.92	165.41	85.94	44.2	77.64	42.252	90.822
gene10562	LEF1	lymphoid enhancer binding factor 1, transcript variant X1	2.04	1.02872	0.00118809441129	0.0434375107552	yes	up	2.83	1.96	1.84	0.98	1.01	0.66	0.8	0.84	0.9	0.98	1.724	0.836
gene1057	LAMC2	laminin subunit gamma 2	0.201	-2.31735	0.0141356487044	0.169284	yes	down	0.23	0.23	0.12	0.1	0.17	0.02	0.09	0.78	0.85	2.45	0.17	0.838
gene10591	SCRN1	secernin 1	0.247	-2.01774	0.0054063337197	1	yes	down	0.1	0.03	0.06	0.04	0.02	0.12	0.09	0.27	0.45	0.1	0.05	0.206
gene10597	CREB5	cAMP responsive element binding protein 5, transcript variant X1	2.041	1.02911	0.0077511739024	0.125448	yes	up	0.45	1.04	0.8	0.79	1.36	0.44	0.34	0.27	0.61	0.41	0.888	0.414
gene10655	LOC101791460	uncharacterized LOC101791460, transcript variant X2	0.122	-3.03778	0.0338010437212	1	yes	down	0.02	0	0	0.02	0	0.04	0.18	0.04	0.07	0	0.008	0.066
gene10842	LOC101804267	cytochrome P450 2W1-like, transcript variant X1	0.087	-3.53035	0.0216980501364	1	yes	down	0.03	0	0	0	0.04	0.03	0.07	0.43	0	0.04	0.014	0.114
gene10859	LOC101795340	uncharacterized LOC101795340, transcript variant X2	0.08	-3.64863	0.0335309769771	1	yes	down	0	0	0	0	0	0.03	0	0.03	0.07	0.03	0	0.032
gene1104	LOC106017260	uncharacterized LOC106017260, transcript variant X1	2.494	1.31859	0.0016093797243	0.0514217573228	yes	up	1.65	0.59	2.07	2.15	0.66	0.68	0.66	0.87	0.36	0.3	1.424	0.574
gene11064	ACMSD	aminocarboxymuconate semialdehyde decarboxylase, transcript variant X1	0.383	-1.38485	0.000360478657546	0.0215642461891	yes	down	9.22	5.38	5.89	10.65	2.81	32.02	14.18	10.5	21.71	8.33	6.79	17.348
gene11117	SNRPF	small nuclear ribonucleoprotein polypeptide F	0.491	-1.02627	0.00165968035545	0.05233	yes	down	114.63	86.99	85.94	65.78	81.32	141.24	68.35	163.15	98.02	125.36	86.932	119.224
gene11180	MYCBP	MYC binding protein	0.462	-1.11268	0.000129844425854	0.0127750008376	yes	down	68.49	44.93	55.82	51.37	35.56	81.16	64.26	109.74	68.75	78.02	51.234	80.386
gene11321	SLC15A1	solute carrier family 15 member 1	2.604	1.38056	0.00943105100579	0.139108	yes	up	1.7	6.04	1.26	0.54	1.14	1.09	0.36	0.46	1.48	0.46	2.136	0.77
gene11325	FAM117A	family with sequence similarity 117 member A	0.035	-4.8369	1.63726668791E-5	1	yes	down	0	0	0	0.12	0	1.45	0.15	0.59	1.16	1.29	0.024	0.928
gene11329	NGFR	nerve growth factor receptor	0.332	-1.58863	0.00638281560677	1	yes	down	0.1	0.07	0.11	0.22	0.09	0.41	0.23	0.72	0.16	0.35	0.118	0.374
gene11359	LOC101805073	heat shock protein 30-like	7.353	2.87835	0.00467675862403	0.0949918677897	yes	up	60.38	78.93	146.23	5.17	754.92	28.12	8.01	25.58	12.76	52.46	209.126	25.386
gene11426	LOC106017448	uncharacterized LOC106017448, transcript variant X1	0.301	-1.73124	0.0103029799133	0.145355	yes	down	6.43	1.87	8.61	2.91	2.77	13.39	1.28	18.59	7.1	12.54	4.518	10.58
gene11452	LOC101792904	voltage-dependent L-type calcium channel subunit alpha-1C-like	0.445	-1.16854	0.0286500554611	0.245097	yes	down	0.09	0.09	0.15	0.08	0.3	0.06	0.68	0.24	0.48	0.23	0.142	0.338
gene11488	DIO3	iodothyronine deiodinase 3	4.31	2.10767	0.0304202365595	1	yes	up	0.29	0.63	0	0.05	0.81	0.05	0.13	0.04	0.08	0.1	0.356	0.08
gene11506	DEGS2	delta 4-desaturase, sphingolipid 2	0.403	-1.31036	0.00514226114249	0.0999691370759	yes	down	0.2	0.13	0.25	0.15	0.14	0.71	0.32	0.51	0.38	0.27	0.174	0.438
gene1153	ANO6	anoctamin 6	0.205	-2.28391	0.0279278514688	1	yes	down	0.02	0.1	0.07	0	0.04	0.12	0.04	0.45	0.04	0.05	0.046	0.14
gene1154	DBX2	developing brain homeobox 2	3.906	1.96569	0.0132010017707	1	yes	up	0.5	0.14	0.17	0.47	0.33	0	0.04	0.11	0.07	0.2	0.322	0.084
gene11596	PRKAA2	protein kinase AMP-activated catalytic subunit alpha 2, transcript variant X1	0.182	-2.45681	0.0287456314733	1	yes	down	0	0.02	0	0.01	0	0.02	0.02	0.09	0	0.02	0.006	0.03
gene11616	LOC106017517	uncharacterized LOC106017517	4.401	2.13777	0.0343925772762	1	yes	up	0.86	0.08	0.2	0	0.16	0.09	0.06	0.07	0	0.04	0.26	0.052
gene11690	LOC101801523	uncharacterized LOC101801523, transcript variant X4	0.412	-1.27842	0.0178667710655	0.193806	yes	down	0.25	0.6	0.53	0.15	0.19	0.19	0.74	0.78	1.21	1.09	0.344	0.802
gene11697	LOC101803913	probable G-protein coupled receptor 83	0.139	-2.84366	0.0458108752101	1	yes	down	0.03	0.05	0	0	0	0	0	0.07	0.12	0.37	0.016	0.112
gene1173	NDUFA2	NADH:ubiquinone oxidoreductase subunit A2	0.485	-1.04263	0.00884371217808	0.13621	yes	down	39.09	16.45	51.03	23.6	22.2	38.05	29.03	75.07	50.09	35.43	30.474	45.534
gene11736	LOC101796503	vasopressin V1a receptor	3.314	1.72879	0.0377967961943	1	yes	up	0.05	0.05	0.11	0.08	0.23	0.04	0.03	0.03	0.03	0.02	0.104	0.03
gene11823	NRGN	neurogranin, transcript variant X1	0.494	-1.01782	0.00297801750559	0.0717232682611	yes	down	0.61	1.26	1.11	1.34	0.94	1.29	1.36	2.92	1.96	2.84	1.052	2.074
gene11903	LOC101796692	uncharacterized LOC101796692, transcript variant X1	0.042	-4.58244	0.00461410166545	1	yes	down	0	0.01	0	0	0	0	0	0.23	0.19	0.03	0.002	0.09
gene11975	LOC106017629	uncharacterized LOC106017629, transcript variant X1	4.185	2.06513	4.4549645204E-6	0.0013799252602	yes	up	1.86	0.97	1.82	2.8	1.46	0.12	0.23	0.36	0.77	0.67	1.782	0.43
gene11976	XKR9	XK related 9	2.95	1.56079	1.83071291069E-5	0.00364540708342	yes	up	3.4	1.52	2.66	3.69	2.39	0.3	1.14	0.69	1.14	1.56	2.732	0.966
gene12003	LOC110353033	-	0.275	-1.86244	0.0408933418116	1	yes	down	0.06	0.06	0.07	0.23	0.07	0.21	0.38	0.68	0.11	0.28	0.098	0.332
gene1203	LOC101801429	netrin-3	0.388	-1.36432	0.0406785373156	0.291896	yes	down	0.25	0.06	0.08	0.05	0.28	0.4	0.04	0.38	0.49	0.52	0.144	0.366
gene12220	PTN	pleiotrophin	0.109	-3.19919	0.000144288392728	0.0136919647109	yes	down	0.05	0.05	0.02	0.01	0.01	0.08	0.07	0.87	0.04	0.14	0.028	0.24
gene12330	SRSF5	serine and arginine rich splicing factor 5	2.175	1.12135	0.000867687196689	0.0360191676589	yes	up	5.1	20.3	5.32	5.6	10.71	3.6	4.77	3.99	4.99	3.33	9.406	4.136
gene12445	CD79B	CD79b molecule, transcript variant X1	0.458	-1.12749	0.00982418192074	0.142269	yes	down	0.05	0.08	0.06	0.08	0.14	0.16	0.16	0.31	0.19	0.09	0.082	0.182
gene1261	LYPD6B	LY6/PLAUR domain containing 6B, transcript variant X3	0.191	-2.38963	0.000627178369597	0.0302368592314	yes	down	0.19	0.69	0.95	0.15	0.37	3.68	4.64	0.29	3.09	0.55	0.47	2.45
gene12702	LOC101792320	uncharacterized LOC101792320	2.267	1.1807	0.0276695128738	0.240485	yes	up	0.32	0.23	0.4	0.32	0.28	0.23	0.14	0.08	0.23	0	0.31	0.136
gene12725	MPPED2	metallophosphoesterase domain containing 2, transcript variant X1	0.323	-1.62829	0.0291960167772	1	yes	down	0.05	0.07	0.02	0.08	0.08	0.18	0.43	0.27	0.27	0.04	0.06	0.238
gene12788	LOC106017879	uncharacterized LOC106017879	0.295	-1.76259	0.0271943885565	1	yes	down	0.05	0.05	0.09	0.03	0.03	0.06	0.27	0.13	0.12	0.26	0.05	0.168
gene12869	CLSTN2	calsyntenin 2	0.174	-2.51983	0.0477123065706	1	yes	down	0.01	0.01	0	0	0.01	0.02	0.01	0.08	0	0.01	0.006	0.024
gene13095	MGAT4D	MGAT4 family member D, transcript variant X1	0.055	-4.19532	0.0116477983059	1	yes	down	0	0	0	0	0	0.02	0.05	0.24	0.09	0	0	0.08
gene13225	LOC110353255	uncharacterized LOC110353255	0.246	-2.02355	0.0269082477275	1	yes	down	0.04	0.01	0.04	0	0	0.04	0.12	0.04	0.11	0.07	0.018	0.076
gene13315	LOC101801585	P2Y purinoceptor 2	0.317	-1.6578	0.0247462011762	1	yes	down	0.03	0.1	0	0.05	0.02	0.06	0.04	0.14	0.13	0.18	0.04	0.11
gene13338	LOC110353284	uncharacterized LOC110353284	0.448	-1.15982	0.0439323	1	yes	down	0.03	0.07	0.09	0.1	0.03	0.09	0.16	0.1	0.19	0.17	0.064	0.142
gene13381	HSPA2	heat shock protein family A (Hsp70) member 2	0.443	-1.17485	0.00018131072969	0.0150947452292	yes	down	5.83	14.82	8.07	5.35	11.85	21.04	9.12	21.05	19.05	29.39	9.184	19.93
gene13472	FGF19	fibroblast growth factor 19	2.177	1.12236	0.00437265736552	0.0919990609112	yes	up	12.19	6.19	15.95	19.85	18.76	2.44	7.64	4.66	5.39	13.85	14.588	6.796
gene13474	LOC106018090	uncharacterized LOC106018090, transcript variant X2	0.5	-1.00034	0.0309924746386	0.254158	yes	down	5.15	2.19	9.68	4.65	4.93	17.6	6.17	2.82	15.74	7.29	5.32	9.924
gene13530	LOC101798932	heterochromatin-associated protein MENT-like	0.311	-1.68539	0.00115362865034	0.0427165900187	yes	down	0.46	1.7	0.59	0.17	0.39	0.53	1.66	2.1	1.82	3.62	0.662	1.946
gene13531	LOC101802682	heterochromatin-associated protein MENT, transcript variant X1	0.155	-2.68563	0.000690873120771	1	yes	down	0.09	0.13	0	0	0.21	0.17	0.26	0.55	0.65	1.25	0.086	0.576
gene13830	LOC101804034	uncharacterized LOC101804034, transcript variant X3	0.466	-1.10219	0.000281065214964	0.0186337844655	yes	down	0.28	0.4	0.35	0.56	0.32	0.94	0.74	0.58	0.8	0.64	0.382	0.74
gene13841	LOC101792387	exocyst complex component 3-like protein, transcript variant X1	0.417	-1.26333	0.000365779497185	0.0216768527554	yes	down	1.52	2.31	0.65	1.89	0.97	1.32	4.98	3.17	5.35	3.78	1.468	3.72
gene13923	LOC101793906	calcium-dependent secretion activator 1	0.17	-2.55484	0.0147267673963	1	yes	down	0	0.02	0.02	0.02	0.06	0.04	0.21	0.3	0.05	0.02	0.024	0.124
gene13939	SRCIN1	SRC kinase signaling inhibitor 1	0.114	-3.13643	0.00674011031431	1	yes	down	0.17	0	0	0.01	0.06	0.01	0.16	0.34	0.35	0.48	0.048	0.268
gene14056	LOC101799440	slit homolog 1 protein	0.089	-3.48262	0.0499383155489	1	yes	down	0	0	0	0	0.02	0	0	0.47	0.03	0.03	0.004	0.106
gene14144	LOC101797728	cytochrome c oxidase subunit 7C, mitochondrial	0.496	-1.01133	0.000515862124333	0.0271338610775	yes	down	99.05	139.11	81.24	121.65	84.72	141.83	95.03	164.72	183.39	130.06	105.154	143.006
gene14152	LOC110353442	uncharacterized LOC110353442	0.125	-3.00347	0.0169168045508	1	yes	down	0.04	0	0.05	0	0	0.14	0.16	0.08	0.19	0.14	0.018	0.142
gene14176	LOC106018319	uncharacterized LOC106018319	0.122	-3.03202	0.000439607092128	1	yes	down	0	16.8	30.64	0	7.52	50.29	34.31	72.16	55.7	33.9	10.992	49.272
gene14219	LOC101795667	collagen alpha-2(IX) chain	0.457	-1.12817	0.0262675740386	0.233803	yes	down	0.34	0.27	0.29	0.34	0.16	0.48	0.14	0.54	0.81	1.05	0.28	0.604
gene14297	LOC101795602	tubulin alpha-3 chain	2.852	1.51215	0.0203030262542	0.205444	yes	up	0.4	2.04	0.4	0.88	0.27	0.22	0.16	0.08	0.25	0.65	0.798	0.272
gene14301	TM4SF1	transmembrane 4 L six family member 1	2.193	1.13274	0.000227462726119	0.0170089478439	yes	up	4.47	4.05	4.04	3.43	1.71	0.91	1.13	2	1.9	1.8	3.54	1.548
gene14327	IGSF10	immunoglobulin superfamily member 10	0.378	-1.40501	0.0447620195124	1	yes	down	0.05	0.02	0.03	0.02	0.01	0.01	0.08	0.16	0.04	0.05	0.026	0.068
gene1433	LOC110353493	uncharacterized LOC110353493, transcript variant X2	0.375	-1.41512	0.0293444696375	1	yes	down	0.02	0.02	0	0.01	0.01	0.03	0.02	0.04	0.03	0.02	0.012	0.028
gene14353	JARID2	jumonji and AT-rich interaction domain containing 2, transcript variant X1	2.225	1.15396	0.00795197999328	0.127403	yes	up	1.74	3.34	4.45	6.7	11.05	2.13	2.52	1.12	4.82	2.2	5.456	2.558
gene14381	CUNH1orf35	chromosome unknown C1orf35 homolog	0.368	-1.44259	0.000374984886961	0.0220076656553	yes	down	4.75	1.64	2.55	1.41	3.71	8.7	7.67	5.89	4.69	6.18	2.812	6.626
gene144	LOC101799766	uncharacterized LOC101799766, transcript variant X1	3.07	1.61831	0.0452749580529	0.308832	yes	up	2.5	0.61	0.24	0.15	3.34	0	0.47	0.54	0.47	0.5	1.368	0.396
gene14503	POPDC3	popeye domain containing 3, transcript variant X2	0.161	-2.63593	0.00962825101263	0.140756	yes	down	0.04	0.11	0.05	0.02	0.05	0.93	0.19	0.39	0.04	0.01	0.054	0.312
gene14508	LOC110353500	uncharacterized LOC110353500, transcript variant X2	2.496	1.31963	0.0208794	1	yes	up	0.44	0.2	0.32	0.44	0.11	0.06	0.09	0.06	0.07	0.21	0.302	0.098
gene14814	ERRFI1	ERBB receptor feedback inhibitor 1, transcript variant X2	2.326	1.21781	0.00028375898365	0.0186337844655	yes	up	14.89	31.57	8.91	22.9	25.8	3.45	9.66	7.61	13.05	10.54	20.814	8.862
gene15018	RPL35	ribosomal protein L35	0.499	-1.00282	0.000144947389987	0.0136919647109	yes	down	516.77	330.58	461.85	357.59	417.77	674.67	452.26	987.82	511.73	627.54	416.912	650.804
gene15070	LOC101797007	intestinal mucin-like protein	0.111	-3.17509	0.0476738112347	1	yes	down	0	0.02	0.02	0	0.04	0	0	0.59	0	0.08	0.016	0.134
gene15136	ZMAT5	zinc finger matrin-type 5	0.464	-1.10679	0.000334357253003	0.0207134318235	yes	down	29.1	21.55	27.44	29.83	34.1	44.58	31.88	101.46	48.11	52.75	28.404	55.756
gene15192	LOC106018657	uncharacterized LOC106018657	4.912	2.29625	0.00092140476157	1	yes	up	0.11	0.16	0.03	0.05	0.08	0.03	0.01	0.02	0.02	0	0.086	0.016
gene15429	LOC110353686	uncharacterized LOC110353686	9.054	3.1786	0.0406070897361	1	yes	up	0.11	0.11	0.13	0	0.03	0.03	0	0	0	0	0.076	0.006
gene15470	PACRG	parkin coregulated	0.167	-2.58202	0.0329282468754	0.262722	yes	down	0.01	0	0.27	0	0.07	0.84	1.47	0.47	0.41	0.28	0.07	0.694
gene1563	RGS2	regulator of G protein signaling 2	0.492	-1.02214	0.0103756196062	0.145355	yes	down	4.21	20.79	4.16	3.39	4.97	17.03	12.69	14.72	15.7	10.04	7.504	14.036
gene15689	KLF15	Kruppel like factor 15, transcript variant X1	2.568	1.36073	9.34236990401E-6	0.00231503926221	yes	up	41.85	62.96	42.55	38.54	61.68	7.47	25.7	10.1	30.26	22.8	49.516	19.266
gene15733	PURG	purine rich element binding protein G	0.421	-1.2467	0.020143	1	yes	down	0.11	0.07	0.03	0.07	0.02	0.18	0.16	0.18	0.06	0.15	0.06	0.146
gene1579	HRH3	histamine receptor H3	0.391	-1.35549	0.0210496955927	1	yes	down	0.1	0.13	0.04	0.04	0.08	0.22	0.09	0.14	0.26	0.29	0.078	0.2
gene1584	LOC106018930	uncharacterized LOC106018930	0.27	-1.8893	0.0270434627276	1	yes	down	0.12	0.09	0.07	0	0	0.28	0.28	0.22	0.17	0.07	0.056	0.204
gene15886	LOC110353775	uncharacterized LOC110353775, transcript variant X1	2.334	1.22296	0.0416808745193	1	yes	up	0.14	0.72	0.81	0.71	0.25	0.18	0.19	0.22	0.22	0.36	0.526	0.234
gene15914	RPL29	ribosomal protein L29	0.488	-1.03362	1.30881948792E-5	0.00310524385316	yes	down	471.1	344.44	444.62	325.32	363.13	627.39	414.03	815.81	519.72	640.77	389.722	603.544
gene15918	LOC106018887	uncharacterized LOC106018887, transcript variant X11	0.321	-1.63835	0.0459700590661	1	yes	down	0.02	0.02	0.04	0.01	0.03	0.01	0.08	0.05	0.05	0.12	0.024	0.062
gene15926	RSPO1	R-spondin 1	7.247	2.85742	0.0115647480464	1	yes	up	0.34	0.41	0.11	0.04	0.15	0	0	0.1	0	0.04	0.21	0.028
gene15956	LOC101793849	E-selectin, transcript variant X3	0.162	-2.62291	0.00865946558352	1	yes	down	0	0.09	0.06	0.06	0	0	0.11	0.3	0.4	0.28	0.042	0.218
gene15976	GJB3	gap junction protein beta 3, transcript variant X3	0.475	-1.07488	0.0210771212892	0.208284	yes	down	0.22	0.7	0.17	0.61	0.21	0.54	0.44	1.32	0.67	0.9	0.382	0.774
gene15999	CUNH19orf47	chromosome unknown C19orf47 homolog	0.491	-1.02765	5.25492257615E-6	0.00158372004451	yes	down	4.94	4.88	2.66	3.07	5.5	7.15	7.62	8.32	6.47	6.71	4.21	7.254
gene16010	SDCBP2	syndecan binding protein 2	0.198	-2.33836	0.000357488571353	1	yes	down	0.19	0.26	0.23	0.16	0.08	0.37	0.59	0.97	0.78	1.68	0.184	0.878
gene16092	LOC101803984	protein disulfide-isomerase A3	0.001	-10.4308	1.79658063531E-5	0.00364248557534	yes	down	0	0	0	0	0	31.25	0	147.75	7.68	7.84	0	38.904
gene16196	LOC101791292	protein-glutamine gamma-glutamyltransferase E, transcript variant X1	0.249	-2.00803	0.000379362687654	0.0221480279059	yes	down	0.11	0.88	0.33	0.08	0.11	0.38	2.06	0.88	1.6	1.16	0.302	1.216
gene16212	MMP9	matrix metallopeptidase 9	0.373	-1.42229	0.0256012	0.232285	yes	down	0.08	0.53	0.27	0.21	0.2	0.13	0.21	0.79	0.78	1.41	0.258	0.664
gene1624	RBM38	RNA binding motif protein 38	0.48	-1.05924	0.000148572121785	0.0136919647109	yes	down	1.12	1.68	1.12	0.61	1.25	2.83	1.44	2.54	2.65	2.22	1.156	2.336
gene16278	KCTD19	potassium channel tetramerization domain containing 19	0.351	-1.50992	0.0141072636768	1	yes	down	0.08	0.04	0.14	0.3	0.13	0.19	0.37	0.63	0.31	0.65	0.138	0.43
gene16335	FBXL8	F-box and leucine rich repeat protein 8, transcript variant X9	2.278	1.18764	0.000209659125742	0.0163580124152	yes	up	1.8	2.66	1.85	1.25	1.86	0.68	1.21	1.06	0.34	0.55	1.884	0.768
gene16649	FAM171B	family with sequence similarity 171 member B	0.208	-2.2657	0.00194590763081	1	yes	down	0	0.02	0.01	0.04	0.01	0.06	0.06	0.08	0.06	0.1	0.016	0.072
gene16653	LOC106019134	uncharacterized LOC106019134	0.458	-1.12622	0.00508741987443	0.0995259982804	yes	down	0.11	0.07	0.1	0.11	0.04	0.15	0.33	0.12	0.16	0.19	0.086	0.19
gene16703	VAT1	vesicle amine transport 1	2.09	1.06376	0.000100742237398	0.0117018405128	yes	up	7.23	9.65	11	9.6	20.55	3.58	5.94	5.44	6.13	8.95	11.606	6.008
gene16714	CNTD1	cyclin N-terminal domain containing 1, transcript variant X1	0.251	-1.99583	0.00200829245872	1	yes	down	0.09	0.09	0.11	0	0.15	0.22	0.33	0.46	0.33	0.4	0.088	0.348
gene16909	IP6K2	inositol hexakisphosphate kinase 2	0.302	-1.72822	0.0108292402488	0.14835	yes	down	16.14	9.35	9.69	8.49	31.27	137.12	20.5	44.13	23.52	18.02	14.988	48.658
gene17005	LOC101797801	uncharacterized LOC101797801, transcript variant X1	0.126	-2.98715	0.0442963309193	1	yes	down	0	0.03	0	0	0	0.07	0.03	0.13	0.09	0.04	0.006	0.072
gene1702	LOC101798298	interstitial collagenase	0.019	-5.73431	0.0219389427369	0.213847	yes	down	0	0.07	0	0	0	0	0	0.61	0.23	3.28	0.014	0.824
gene17089	LOC110353964	uncharacterized LOC110353964	0.475	-1.07291	0.0393648569455	0.289168	yes	down	0.1	0.04	0.04	0.09	0.12	0.06	0.22	0.21	0.26	0.12	0.078	0.174
gene17171	HSPA8	heat shock protein family A (Hsp70) member 8	0.245	-2.03209	2.34621500224E-21	2.616264349E-17	yes	down	176.15	177.35	143.58	153.68	86.46	848.69	529.21	430.58	592.83	544.08	147.444	589.078
gene17181	LOC106019295	uncharacterized LOC106019295	2.113	1.07937	0.0169052	0.187014	yes	up	0.27	0.24	0.11	0.07	0.1	0.03	0.09	0.08	0.05	0.12	0.158	0.074
gene17324	ITPR3	inositol 1,4,5-trisphosphate receptor type 3	0.429	-1.22009	0.00494507286155	0.0981183407103	yes	down	0.17	0.11	0.12	0.08	0.18	0.08	0.27	0.23	0.45	0.54	0.132	0.314
gene17436	BNC1	basonuclin 1, transcript variant X2	8.07	3.01264	0.0110335599259	1	yes	up	0.09	0.09	0.02	0.01	0.03	0.01	0	0.01	0.01	0	0.048	0.006
gene17448	NHP2	NHP2 ribonucleoprotein	0.388	-1.36437	0.000105779410686	0.0118202661473	yes	down	41.89	40.78	50.69	52.41	36	70.41	43	141.43	64.88	93.73	44.354	82.69
gene1745	GPX3	glutathione peroxidase 3	0.478	-1.06383	0.000209774529224	0.0163580124152	yes	down	80.59	60.41	152.7	80.56	119.03	201.41	268.81	116.26	254.45	121.34	98.658	192.454
gene17530	LOC101798884	uncharacterized LOC101798884, transcript variant X1	2.894	1.53329	0.0216629	0.211711	yes	up	0.19	0.19	0.57	0.83	1.17	0.22	0.17	0.03	0.21	0.41	0.59	0.208
gene17589	SLC7A11	solute carrier family 7 member 11	4.306	2.10632	0.00120872446763	0.0437613199302	yes	up	1.51	1.1	2.85	2.45	2.78	0.11	0.93	0.17	0.24	1.13	2.138	0.516
gene17592	LOC106019393	uncharacterized LOC106019393, transcript variant X2	0.048	-4.39178	0.00161371260757	1	yes	down	0	0	0	0	0.28	1.18	0.64	0	1.14	3.42	0.056	1.276
gene17602	TECR	trans-2,3-enoyl-CoA reductase, transcript variant X1	2.058	1.04121	0.0106172862763	0.147814	yes	up	5.48	6.26	3.85	11.31	3.9	1.43	3.1	2.97	4.79	1.87	6.16	2.832
gene17675	ANGPTL4	angiopoietin like 4	0.321	-1.64059	3.60639897441E-6	0.00129725661173	yes	down	16.84	26.19	27.44	26.48	14.36	118.13	98.38	51.56	21.03	50.96	22.262	68.012
gene17686	LOC106019419	phosphoenolpyruvate carboxykinase [GTP], mitochondrial-like	0.062	-4.01648	0.00155578802171	1	yes	down	0.19	0	0.06	0	0	0.47	1.75	1.43	0.37	0.21	0.05	0.846
gene17879	REG4	regenerating family member 4	0.498	-1.00594	0.00463076578849	0.0947480170779	yes	down	40.84	14.93	55.2	50.03	52.95	66.1	65.43	44.16	153.01	85.12	42.79	82.764
gene1792	ADCY8	adenylate cyclase 8	0.441	-1.18272	0.0399292581513	1	yes	down	0.03	0.04	0.02	0.05	0.03	0.07	0.05	0.1	0.04	0.08	0.034	0.068
gene18279	PLP1	proteolipid protein 1	0.361	-1.47123	0.000498584970505	0.0264748619338	yes	down	0.5	0.48	0.24	0.35	0.29	0.88	0.79	0.58	1.29	1.52	0.372	1.012
gene18329	HS3ST1	heparan sulfate-glucosamine 3-sulfotransferase 1	0.481	-1.05578	2.25386520371E-7	0.000167552339244	yes	down	2.25	2.37	2.06	1.78	1.87	5.06	3.37	4.67	2.92	4.39	2.066	4.082
gene18384	DNAJA4	DnaJ heat shock protein family (Hsp40) member A4	0.263	-1.92668	4.98492747917E-14	1.1117385264E-10	yes	down	6.2	5.38	3.57	3.38	2.01	17.17	14.99	12.75	11.45	19.98	4.108	15.268
gene18470	PDE4B	phosphodiesterase 4B, transcript variant X1	2.047	1.03368	0.000490651139761	0.0263954136676	yes	up	2.95	7.82	5.73	5.83	7.88	1.59	2.72	2.06	4.09	4.18	6.042	2.928
gene18551	RSRP1	arginine and serine rich protein 1, transcript variant X3	0.375	-1.41489	6.30284701476E-10	1.17138411769E-6	yes	down	8.03	5.36	7.83	3.58	3.22	20.43	20.94	18.43	11.32	15.57	5.604	17.338
gene18561	GRHL3	grainyhead like transcription factor 3	2.867	1.51959	0.000226865246607	0.0170089478439	yes	up	0.57	1.33	1.49	0.63	1.58	0.4	0.36	0.16	0.7	0.29	1.12	0.382
gene18562	IFNLR1	interferon lambda receptor 1	3.542	1.82475	7.08988615238E-5	0.0089840136915	yes	up	0.94	2.12	1.09	0.22	0.42	0.25	0.31	0.18	0.27	0.26	0.958	0.254
gene18614	WDR66	WD repeat domain 66, transcript variant X1	2.024	1.01717	0.0028577023379	0.0705005282519	yes	up	4.41	4.76	9.75	7.72	8.44	2.73	1.36	3.17	5.52	4.82	7.016	3.52
gene18637	LOC101793124	plexin domain-containing protein 1	0.325	-1.61931	0.0329222163492	1	yes	down	0.11	0.08	0.07	0.05	0.14	0.34	0.07	0.12	0.07	0.13	0.09	0.146
gene18664	LOC110354227	gallinacin-7-like	0.288	-1.79489	0.00218488115168	0.0606059943342	yes	down	0.99	0.43	0.35	0.27	0.26	1.32	3.41	1.59	0.88	0.58	0.46	1.556
gene18665	BD2	antimicrobial peptide THP2	0.189	-2.40549	8.80242084759E-6	0.00223081351981	yes	down	1.47	8.35	7.55	2.52	2.31	7.2	40.03	15.64	33.43	5.7	4.44	20.4
gene18708	LOC101804855	uncharacterized LOC101804855, transcript variant X1	0.496	-1.01048	0.0373557642996	0.281646	yes	down	0.79	0.73	0.65	0.2	0.62	0.25	0.74	0.89	0.71	2.48	0.598	1.014
gene18776	LOC106019749	uncharacterized LOC106019749, transcript variant X3	5.726	2.51747	0.00993915814516	1	yes	up	0.05	0.1	0.24	0.05	0.13	0.01	0	0.04	0.03	0	0.114	0.016
gene18855	SAA2	serum amyloid A2	0.43	-1.21811	0.011609	0.15267	yes	down	386.36	582.29	824.69	943.29	613.8	739.31	2342.92	572.21	2455.45	758.87	670.086	1373.75
gene18873	LOC110354281	uncharacterized LOC110354281	3.605	1.85014	0.0153802393638	0.176809	yes	up	1.43	0.46	5.05	0.95	0.09	0.53	0.47	0.46	0.29	0.35	1.596	0.42
gene18936	LOC101800332	hemoglobin subunit alpha-A-like	0.453	-1.14325	0.0172909383232	0.189588	yes	down	1.28	7.43	6.89	2.58	6.95	7.2	4.02	11.9	5.77	8.04	5.026	7.386
gene19067	LOC106019837	uncharacterized LOC106019837	3.031	1.59957	0.00372533499906	0.0839216375244	yes	up	0.23	1.09	0.35	0.23	0.15	0.08	0.2	0.17	0.12	0.08	0.41	0.13
gene19183	STC2	stanniocalcin 2	2.631	1.39585	3.77217025899E-9	5.25793381975E-6	yes	up	127.17	275.47	175.16	166.74	189.25	46.39	114.67	67.13	71.9	50.53	186.758	70.124
gene19218	LOC101795307	elastin-like	0.314	-1.67341	0.00150255813306	0.0493734658471	yes	down	2.45	7.13	3.13	2.91	5.41	3.06	4.61	23.33	7.47	17.53	4.206	11.2
gene19486	JMJD7	jumonji domain containing 7, transcript variant X1	7.024	2.81237	0.0204190973425	0.205995	yes	up	1.59	0.48	0.18	1.78	1.68	0	0	0.51	0.08	0.24	1.142	0.166
gene19527	LOC106019967	uncharacterized LOC106019967	5.089	2.34737	0.0162670221111	1	yes	up	0.13	0.3	0.31	0.32	0.16	0	0.09	0.09	0	0.05	0.244	0.046
gene19528	FRMPD4	FERM and PDZ domain containing 4, transcript variant X1	0.092	-3.44232	0.0330743598416	1	yes	down	0	0	0	0	0	0.01	0.02	0.03	0.01	0.02	0	0.018
gene19621	LOC106019991	uncharacterized LOC106019991	0.26	-1.94107	0.0487063993437	1	yes	down	0.05	0.11	0.07	0.07	0	0.19	0.23	0.28	0.21	0.19	0.06	0.22
gene19748	LOC101793313	lysosomal acid lipase/cholesteryl ester hydrolase	0.174	-2.52201	0.0491785516559	1	yes	down	0.01	0.03	0	0	0	0.01	0.01	0.12	0.06	0.03	0.008	0.046
gene19793	LOC101802140	uncharacterized LOC101802140	0.433	-1.20876	0.00357983828066	0.0824768112968	yes	down	1190.04	734.58	805.83	801.16	866.79	1242.05	613.18	2544.73	935.97	1035.98	879.68	1274.38
gene19888	LOC101804674	intercellular adhesion molecule 1-like	0.398	-1.32859	0.000109595745334	0.0119813936885	yes	down	2.41	2.15	3.68	2.66	1.89	3.11	4.03	7.71	7.87	6.98	2.558	5.94
gene19971	KLF3	Kruppel like factor 3	2.579	1.36672	1.26912282531E-8	1.47590915241E-5	yes	up	6.31	14.18	9.12	8.95	10.11	2.78	6.23	2.35	2.81	4	9.734	3.634
gene20036	LOC101801675	IgGFc-binding protein-like	0.075	-3.72797	0.00804361605665	1	yes	down	0	0.01	0	0	0	0.06	0.03	0.15	0.04	0.04	0.002	0.064
gene20098	CERS1	ceramide synthase 1	0.499	-1.00415	0.0385628303087	0.287093	yes	down	0.05	0.06	0.05	0.13	0.05	0.09	0.12	0.13	0.22	0.15	0.068	0.142
gene20126	TNXB	tenascin XB	0.111	-3.17186	0.000805462204791	1	yes	down	0.05	0.09	0	0.04	0.06	0.04	0.13	0.91	0.49	0.25	0.048	0.364
gene20155	LOC110354478	uncharacterized LOC110354478	2.371	1.24579	0.0104613292341	0.146183	yes	up	0.51	0.43	0.95	0.12	0.36	0.16	0.23	0.14	0.3	0.15	0.474	0.196
gene20178	SLC6A17	solute carrier family 6 member 17	0.044	-4.4993	0.0162306962179	1	yes	down	0	0	0	0	0	0	0.02	0.21	0	0.1	0	0.066
gene20236	LOC110354492	uncharacterized LOC110354492	0.224	-2.15661	0.0460466483906	1	yes	down	0.04	0.04	0.15	0	0.05	0.57	0.25	0.13	0	0.23	0.056	0.236
gene20242	DRD4	dopamine receptor D4	0.136	-2.88313	0.00769885863195	1	yes	down	0	0.02	0.01	0	0.01	0.04	0.01	0.08	0.09	0.13	0.008	0.07
gene20277	LOC106020169	uncharacterized LOC106020169	0.085	-3.55847	0.0461155158091	1	yes	down	0	0	0	0	0.01	0	0.01	0.03	0.15	0	0.002	0.038
gene20312	LOC101794277	disabled homolog 2-interacting protein-like, transcript variant X1	0.277	-1.84975	0.0399278870714	1	yes	down	0.02	0.02	0.01	0	0.02	0.03	0.2	0.05	0.02	0.06	0.014	0.072
gene20456	IFITM2	interferon-induced transmembrane protein 2	0.486	-1.04063	0.0186496790603	0.197683	yes	down	185.06	105.19	256.91	37.72	138.73	107.71	207.62	207.88	255.93	226.26	144.722	201.08
gene205	LOC101797097	uncharacterized LOC101797097	0.475	-1.07415	2.8266414137E-6	0.00116740290386	yes	down	4.91	4.41	4.62	4.09	3.42	10.8	6.42	11.43	8.43	6.5	4.29	8.716
gene20542	LOC106020266	uncharacterized LOC106020266	0.156	-2.68391	0.0205916593373	1	yes	down	0	0	0.01	0	0	0.03	0.01	0.01	0.02	0.02	0.002	0.018
gene20561	LIG1	DNA ligase 1	0.466	-1.10239	0.0296822292377	0.248179	yes	down	0.4	0.31	0.33	0.56	0.21	0.24	0.43	1.18	0.92	0.96	0.362	0.746
gene2058	LOC101790005	prokineticin receptor 2, transcript variant X1	5.316	2.41025	0.0116056853605	1	yes	up	0	0.29	0.12	0.14	0.1	0.01	0.03	0.02	0.02	0.04	0.13	0.024
gene20609	KRT23	keratin 23	0.061	-4.03574	0.0167984851772	1	yes	down	0	0	0	0	0.03	0	0	0.47	0.08	0.1	0.006	0.13
gene20610	LOC101792676	keratin, type I cytoskeletal 15	2.87	1.52084	0.0403765347585	0.290988	yes	up	1.47	0.85	0.24	0.12	0.46	0.04	0.62	0.23	0.11	0.11	0.628	0.222
gene20727	LOC110354579	uncharacterized LOC110354579	0.323	-1.63066	0.00405675120356	0.0885260913325	yes	down	42.62	22.79	0.35	1.78	17.3	43.73	3.46	7.01	18.33	2.66	16.968	15.038
gene20756	LOC101802214	uncharacterized LOC101802214	0.499	-1.00218	0.00140975554306	0.0478253770721	yes	down	77.58	59.77	70.07	50.36	80.28	80.61	73.11	139.7	91.23	78.12	67.612	92.554
gene2124	LOC106020436	uncharacterized LOC106020436	0.334	-1.58409	0.00046223652182	0.0253911303193	yes	down	1.88	4.22	1.61	0.82	2.3	11.48	5.22	4.23	4.07	3.99	2.166	5.798
gene21245	LOC101795038	fractalkine-like	0.373	-1.42245	0.0260554268186	1	yes	down	0.09	0.09	0.06	0.05	0.11	0.05	0.11	0.11	0.3	0.51	0.08	0.216
gene21252	ZC3H4	zinc finger CCCH-type containing 4	0.436	-1.19752	0.000780648201702	0.0338716268373	yes	down	0.54	0.6	0.61	0.51	0.59	1.1	1.21	1.32	2.29	1.8	0.57	1.544
gene21271	LOC101801100	uncharacterized LOC101801100, transcript variant X2	0.471	-1.08522	0.0417112287896	1	yes	down	0.47	0.27	0.24	0.42	0.5	0.56	0.99	0.52	0.58	1.12	0.38	0.754
gene2132	IGFBP5	insulin like growth factor binding protein 5	0.285	-1.80938	6.18790207861E-15	1.72503240196E-11	yes	down	6.66	8.12	4.68	6.62	5.29	28.87	16.33	23.72	36.29	22.4	6.274	25.522
gene21385	LOC106020505	uncharacterized LOC106020505	0.444	-1.16987	0.00182464967976	0.0546953456425	yes	down	5.1	1.82	8.37	3.31	9.04	7.18	5.21	18.98	8.33	11.37	5.528	10.214
gene21572	LOC101805430	C-X-C chemokine receptor type 2-like	0.28	-1.83669	0.0390179789758	1	yes	down	0.11	0.34	0	0.07	0.14	0.2	0.06	0.75	0.48	0.72	0.132	0.442
gene21579	MRPL57	mitochondrial ribosomal protein L57	0.469	-1.09226	0.00817135951435	0.129987	yes	down	28.65	24.84	18.34	7.63	44.44	85.26	55.09	29.88	25.89	26.68	24.78	44.56
gene21714	TIMM10	translocase of inner mitochondrial membrane 10	0.492	-1.02339	0.00248868617727	0.0651110784185	yes	down	93.87	57.55	70.54	69.49	75.59	74.1	66.1	176.65	99.86	109.16	73.408	105.174
gene21755	MEGF8	multiple EGF like domains 8	0.105	-3.25141	0.0414163023682	1	yes	down	0	0	0	2.88	0	2.05	0	10.78	4.96	4.54	0.576	4.466
gene21794	LOC101794715	ATP-binding cassette sub-family F member 1	0.373	-1.42333	0.000283401666601	0.0186337844655	yes	down	57.14	49.62	52.39	59.79	39.08	65.1	61.1	167.92	77.11	90.19	51.604	92.284
gene2182	LOC101794407	guanine nucleotide-binding protein G(I)/G(S)/G(O) subunit gamma-11	0.464	-1.10796	0.0016010145701	0.0514217573228	yes	down	5.64	9.69	6.63	13.95	11.35	14.21	15.61	21.83	13.39	15.67	9.452	16.142
gene21821	LOC101799027	uncharacterized LOC101799027	0.497	-1.00825	6.52755245756E-5	0.00858163693401	yes	down	542.43	522.86	571.62	395.92	326.55	655.68	670.28	509.74	717	792.58	471.876	669.056
gene21862	LOC106020630	dnaJ homolog subfamily B member 1-like	0.31	-1.69161	0.00257711465171	1	yes	down	1.1	1.53	2.32	1.36	2.81	2.24	3.07	5.2	6.31	6.6	1.824	4.684
gene21904	LOC101799224	heat shock protein 30C-like	5.683	2.50671	0.0101017285357	0.14457	yes	up	98.54	125.48	251.29	12.51	1200.88	53.05	14.94	45.48	26.1	95.62	337.74	47.038
gene21915	LOC110354780	uncharacterized LOC110354780	0.441	-1.18069	0.0478926538653	1	yes	down	137.77	114.36	16.39	91.63	30.21	49.98	144.01	149.84	112.96	170.89	78.072	125.536
gene21945	ISG20L2	interferon stimulated exonuclease gene 20 like 2	0.261	-1.94056	0.0220036854774	1	yes	down	7.34	3.93	9.9	4.59	4.87	9.52	19.13	21.3	10.35	17.78	6.126	15.616
gene21946	LOC101790706	-	0.336	-1.57353	0.0154191	1	yes	down	0.55	1.52	0.34	0.46	0.46	1.77	0.87	1.52	1.95	2.22	0.666	1.666
gene22013	LOC101801045	histone deacetylase complex subunit SAP18	0.356	-1.48873	2.35943204206E-5	0.00418065026257	yes	down	33.42	25.92	41.67	24.23	5.2	69.56	61.9	51.22	51.12	52.12	26.088	57.184
gene22036	LOC101793166	mid1-interacting protein 1-B-like	0.431	-1.21357	0.00168828415216	0.05233	yes	down	316.79	722.11	434.22	185.17	399.16	524.39	476.22	988.7	587.11	367.15	411.49	588.714
gene22037	LOC101804131	uncharacterized LOC101804131	0.214	-2.22628	0.0469565208968	1	yes	down	1.94	0	0	1.19	1.28	0.91	3.4	2.81	2.17	6.82	0.882	3.222
gene22063	LOC110354813	uncharacterized LOC110354813	0.422	-1.24534	0.00721573484258	0.119799	yes	down	2.16	0.64	1.16	1.36	2.33	1.72	5.12	2.94	3.07	3.65	1.53	3.3
gene22075	LOC101793560	3 beta-hydroxysteroid dehydrogenase/Delta 5-->4-isomerase	19.466	4.28287	0.0474795409505	1	yes	up	0	1.2	0	0.36	0	0	0	0	0	0	0.312	0
gene22079	LOC101794177	uncharacterized LOC101794177	0.43	-1.21645	0.000171942597145	0.0149791554747	yes	down	406.18	279.31	446.71	278.89	497.71	624.52	289.49	825.29	466.89	749.08	381.76	591.054
gene22119	LOC106014309	uncharacterized LOC106014309	0.133	-2.90663	0.0360269392799	1	yes	down	0	0	0	0	0.29	0.13	0.24	0.23	0.65	0.67	0.058	0.384
gene22138	PDRG1	p53 and DNA damage regulated 1	0.492	-1.022	0.000873188167553	0.0360342533773	yes	down	4.41	3.27	4.74	3.37	5.07	6.4	7.18	13.41	5.6	7.01	4.172	7.92
gene22165	LOC110354826	uncharacterized LOC110354826	0.368	-1.44285	0.0328270442046	0.262405	yes	down	0.69	2.85	1.15	0.15	2.16	4.59	3.79	4.54	0.21	3.69	1.4	3.364
gene22174	LOC101793445	transcription factor E4F1	3.469	1.79439	0.00286620534566	1	yes	up	0.73	0.81	1.44	2.18	2.48	0.21	0.64	0.41	0.49	0.3	1.528	0.41
gene22206	LOC101798296	RPA-interacting protein	0.449	-1.15681	0.00363275025995	0.0829564097544	yes	down	0.65	1.46	1.72	1.3	0.95	2.86	1.88	3.19	1.87	2.53	1.216	2.466
gene225	LOC106020532	uncharacterized LOC106020532	0.435	-1.2022	0.0329619710571	0.26273	yes	down	0.32	0.11	0.73	1.02	1.73	2.66	1.6	2.06	1.3	1.07	0.782	1.738
gene2262	LOC101793871	BPI fold-containing family B member 3, transcript variant X4	0.023	-5.44847	7.31964216527E-6	0.00204053324462	yes	down	0.07	0.13	0.05	0.06	0.12	0.12	0.09	12.67	5.41	0.7	0.086	3.798
gene2439	GPR27	G protein-coupled receptor 27	0.498	-1.00645	0.0199892513712	0.204308	yes	down	0.26	0.22	0.26	0.24	0.2	0.25	0.48	0.65	0.35	0.56	0.236	0.458
gene2477	RASD1	ras related dexamethasone induced 1	0.331	-1.59404	1.42353039253E-6	0.000721535791232	yes	down	3.53	4.38	11.1	6.23	13.49	21.83	27.93	25.42	21.71	18.35	7.746	23.048
gene2564	LOC106014475	uncharacterized LOC106014475	5.635	2.49433	0.0293204	1	yes	up	0.04	0.2	0.12	0.1	0.05	0	0	0	0.02	0.07	0.102	0.018
gene2594	LOC110351287	uncharacterized LOC110351287	0.237	-2.07535	0.0368156821592	1	yes	down	0	0.01	0	0	0.01	0.02	0.01	0.02	0.01	0.01	0.004	0.014
gene2654	LOC110351301	uncharacterized LOC110351301	0.372	-1.42815	0.00926412720564	0.138663	yes	down	0.35	1.25	1.9	1.8	0.15	7.5	3.33	1.66	1.78	1.15	1.09	3.084
gene272	LOC101792410	-	0.353	-1.50095	3.96712788534E-5	0.00611469316355	yes	down	2.96	3.75	1.55	3.35	2.04	6.06	4.73	12.02	6.91	5.15	2.73	6.974
gene2813	SLC5A10	solute carrier family 5 member 10	2.828	1.49972	0.0129943908615	0.161359	yes	up	0.2	0.78	0.27	0.33	0.2	0.05	0.24	0.2	0.36	0.51	0.356	0.272
gene2827	LOC101803612	transcription factor SOX-8	0.381	-1.39336	0.0143849654281	0.170645	yes	down	0.09	0.16	0.18	0.05	0.13	0.13	0.16	0.56	0.32	0.36	0.122	0.306
gene2861	TMEM171	transmembrane protein 171, transcript variant X1	2.123	1.08627	0.0326772496826	0.262336	yes	up	1.47	1.06	1.31	1.28	3.39	0.38	0.51	1.43	0.28	1.38	1.702	0.796
gene2913	LOC101801959	protein S100-A6, transcript variant X1	0.226	-2.14848	0.000578842749052	0.0288809	yes	down	5.21	3.03	3.26	1.84	2.86	1.89	2.44	31.02	14.6	9.9	3.24	11.97
gene2916	LOC101802154	protein MRP-126	0.29	-1.78638	0.00916137190178	0.137866	yes	down	15.54	39.9	25.19	8.75	7.98	12.52	17.99	73.72	57.37	132.26	19.472	58.772
gene2927	PTPRT	protein tyrosine phosphatase, receptor type T, transcript variant X1	0.043	-4.54371	0.00662718184295	1	yes	down	0	0	0	0.01	0	0.1	0	0.11	0	0.01	0.002	0.044
gene2997	PIGR	polymeric immunoglobulin receptor, transcript variant X1	0.097	-3.36583	0.00115156973282	0.0427165900187	yes	down	0.16	0.16	0.1	0.11	0.15	0.58	0.29	4.36	0.28	0.05	0.136	1.112
gene3024	EPHA5	EPH receptor A5, transcript variant X1	0.403	-1.31177	0.0478992168979	0.316216	yes	down	0.04	0.08	0.11	0.05	0.06	0.1	0.03	0.44	0.09	0.14	0.068	0.16
gene3073	KBTBD12	kelch repeat and BTB domain containing 12	2.056	1.0399	0.00580450292209	0.108057	yes	up	0.47	0.85	0.35	0.4	0.48	0.15	0.34	0.16	0.43	0.23	0.51	0.262
gene310	DNAJC12	DnaJ heat shock protein family (Hsp40) member C12, transcript variant X1	2.727	1.44757	0.000148057529113	0.0136919647109	yes	up	3.72	10.54	1.93	3.96	4.82	0.83	1.88	2.02	2.73	1.54	4.994	1.8
gene3174	LOC101794354	DNA-directed RNA polymerases I and III subunit RPAC2-like	0.483	-1.04917	0.0139248001891	0.167661	yes	down	5.34	2.29	5.54	6.62	3.2	4.54	8.27	10.72	6.01	9.73	4.598	7.854
gene3196	LOC106014699	-	0.28	-1.83524	0.0470265861048	1	yes	down	0.09	1.04	0	0	1.42	2.19	4.28	0.13	0.03	2.27	0.51	1.78
gene3211	OTOP3	otopetrin 3	0.353	-1.50041	0.00262488978125	0.0668051634361	yes	down	0.07	0.04	0.04	0.06	0.05	0.27	0.12	0.06	0.16	0.17	0.052	0.156
gene3365	LOC101790267	cholesterol 7-alpha-monooxygenase	3.677	1.87851	6.45912606343E-7	0.00040014285963	yes	up	40.69	16.33	13.91	15.54	47.2	6.09	9.23	7.4	10.26	3.2	26.734	7.236
gene3390	LOC101796976	histone H3-like	0.469	-1.09164	0.000979803488814	0.0383361007149	yes	down	19.53	15.66	8.3	10.51	42.76	44.84	8.03	30.64	40.02	55.86	19.352	35.878
gene3448	NDUFA6	NADH:ubiquinone oxidoreductase subunit A6	0.444	-1.17013	2.08116251044E-5	0.00407141107963	yes	down	12.26	9.56	6.44	6.81	10.11	19.14	10.75	24.59	18.22	20.25	9.036	18.59
gene3522	LOC106014809	uncharacterized LOC106014809	0.054	-4.21205	0.00620495860796	1	yes	down	0	0	0.01	0	0	0	0.35	0.09	0.25	0.33	0.002	0.204
gene3543	LOC106014822	uncharacterized LOC106014822	2.154	1.10678	0.0310660892032	0.254158	yes	up	0.7	1.91	0.68	0.51	0.6	0.2	0.35	0.48	0.77	0.17	0.88	0.394
gene3554	BACH2	BTB domain and CNC homolog 2, transcript variant X1	2.003	1.00197	3.92462659928E-8	3.97850101896E-5	yes	up	7.78	7.08	8.12	7.09	9.36	3.35	4.92	3.17	3.04	5.25	7.886	3.946
gene3637	LOC110351485	uncharacterized LOC110351485	0.245	-2.02843	0.0119163591332	1	yes	down	0.01	0.01	0	0	0	0.03	0.01	0.15	0.03	0.02	0.004	0.048
gene3822	LOC101802284	uncharacterized LOC101802284	0.16	-2.64693	0.0211715	1	yes	down	0	0.02	0.01	0.03	0	0	0.05	0.22	0.04	0.04	0.012	0.07
gene3908	LOC101797580	alpha-fetoprotein, transcript variant X1	6.218	2.63644	0.000684863752661	0.0316884469125	yes	up	0.21	1.22	1.19	0.2	0.17	0	0.12	0.15	0.08	0.12	0.598	0.094
gene3911	LOC101803817	interleukin-8-like	0.182	-2.45477	0.0168129711496	1	yes	down	0	2.17	0.32	0.01	0.56	0.02	0	2.6	0.97	4.78	0.612	1.674
gene3921	AREG	amphiregulin	0.395	-1.34009	0.0019426398048	0.0562659128917	yes	down	1.92	6.27	4.63	5.32	1.35	3.21	13.03	15.56	8.47	6.29	3.898	9.312
gene393	LOC101797566	glutathione S-transferase	0.358	-1.48261	8.02913332878E-6	0.00218372843291	yes	down	25.89	20.48	21.08	18.08	28.96	114.13	33.7	62.91	28.45	61.04	22.898	60.046
gene3949	SPARCL1	SPARC like 1	0.088	-3.50049	0.0173901148682	1	yes	down	0	0	0.02	0	0	0.11	0.02	0.1	0.02	0.02	0.004	0.054
gene4	LOC106016420	uncharacterized LOC106016420, transcript variant X1	0.372	-1.42515	0.0134167547965	1	yes	down	0.07	0.06	0.1	0.12	0.03	0.19	0.17	0.16	0.08	0.23	0.076	0.166
gene4092	EVA1A	eva-1 homolog A, regulator of programmed cell death, transcript variant X1	0.465	-1.10548	0.0211066730357	0.208284	yes	down	0.35	0.5	0.61	0.22	0.22	0.32	0.91	0.9	0.54	1.4	0.38	0.814
gene4124	MKX	mohawk homeobox	6.826	2.77094	0.00863192666497	1	yes	up	0.06	0.22	0.08	0.06	0.05	0	0.03	0.02	0.02	0	0.094	0.014
gene4134	ADAMTS6	ADAM metallopeptidase with thrombospondin type 1 motif 6	2.126	1.08816	0.0237068486406	0.222521	yes	up	0.15	0.12	0.11	0.19	0.09	0.02	0.07	0.04	0.09	0.07	0.132	0.058
gene4224	LOC101798906	programmed cell death 1 ligand 2	2.461	1.29903	0.0280353465645	1	yes	up	0.28	0.41	0.69	0.2	0.22	0.11	0.07	0.16	0.21	0.11	0.36	0.132
gene4276	WNT16	Wnt family member 16	0.295	-1.75959	0.0113098615888	1	yes	down	0	0.09	0.29	0.11	0.15	0.32	0.48	0.16	0.32	0.85	0.128	0.426
gene4319	LOC106015062	uncharacterized LOC106015062	2.029	1.02094	0.00368889203422	0.0833115	yes	up	11.62	1.08	6.49	2.82	1.28	0.38	5.85	8.11	1.43	1.11	4.658	3.376
gene4486	PLIN2	perilipin 2	2.055	1.03924	0.00196496379417	0.0564724517236	yes	up	283.67	524.12	399.8	762.49	368.48	304.87	128.76	188.34	380.57	112.08	467.712	222.924
gene4531	LOC101793878	interleukin-1 receptor type 2	0.414	-1.27346	0.0453956393604	0.308851	yes	down	0.36	1.05	0.14	0.29	0.26	0.09	0.32	1.25	2.17	1	0.42	0.966
gene4543	LOC106015107	uncharacterized LOC106015107, transcript variant X1	0.433	-1.20699	0.0202976788489	0.205444	yes	down	0.61	0.16	0.26	0.2	0.43	0.9	1.46	0.57	0.63	0.22	0.332	0.756
gene4600	MRPS18C	mitochondrial ribosomal protein S18C	0.443	-1.17528	7.84332946447E-5	0.00971788520648	yes	down	36.37	41.84	41.52	38.74	29.26	67.19	45.86	87.23	52.81	51.05	37.546	60.828
gene4705	LOC101801058	cytochrome P450 26A1	0.227	-2.1392	0.00896876065012	0.137182	yes	down	2.35	3.15	1.48	0.49	1.7	12.82	11.06	1.72	8.26	0.37	1.834	6.846
gene4880	SMIM11A	small integral membrane protein 11A, transcript variant X2	0.492	-1.02457	7.69828046715E-5	0.00964533994261	yes	down	15.4	10.05	11.63	6.41	10.73	21.84	18.04	23.22	16.1	16.64	10.844	19.168
gene49	PRRX1	paired related homeobox 1	0.217	-2.20105	0.0371768472701	1	yes	down	0.14	0.08	0.15	0.15	0	0.05	0.08	1.32	0.33	0.13	0.104	0.382
gene4916	RPS6KL1	ribosomal protein S6 kinase like 1	0.133	-2.90532	0.0079960105395	1	yes	down	0.06	0.03	0.04	0	0	0.07	0.5	0.23	0.12	0.07	0.026	0.198
gene503	LOC101792939	uncharacterized LOC101792939	0.382	-1.38836	0.0350948991959	1	yes	down	2.68	4.09	1.66	3.25	1.74	0.22	1.3	3.96	2.31	5.33	2.684	2.624
gene5067	LOC101794476	uncharacterized LOC101794476, transcript variant X1	0.215	-2.21492	1.20174593726E-6	0.00067003344732	yes	down	1	5.67	3.85	2.39	1.66	6.04	17.66	10.22	21.12	4.55	2.914	11.918
gene519	DLGAP1	DLG associated protein 1, transcript variant X1	2.321	1.21454	0.0442239580572	0.305649	yes	up	0.45	0.73	0.79	0.45	0.62	0.02	0.69	0.16	0.32	0.07	0.608	0.252
gene5251	JMJD6	arginine demethylase and lysine hydroxylase	0.321	-1.63783	1.25814973374E-16	4.67654256029E-13	yes	down	1.78	1.59	1.69	1.85	0.93	4.24	4.4	4.33	5.13	5.98	1.568	4.816
gene5281	LOC101804141	RNA-binding Raly-like protein	0.095	-3.39018	0.0414676382717	1	yes	down	0.06	0	0	0	0	0.06	0.07	0.11	0	0.71	0.012	0.19
gene5285	TPPP3	tubulin polymerization promoting protein family member 3	0.414	-1.27353	0.00129393112173	0.0450894560574	yes	down	5.17	7.69	5.04	8.1	8.32	5.9	7.92	24.99	18.43	14.84	6.864	14.416
gene5348	GPR148	G protein-coupled receptor 148	0.073	-3.7803	0.0117383372046	1	yes	down	0.01	0	0	0	0.01	0	0.02	0.01	0.01	0.16	0.004	0.04
gene5359	PTTG1IP	PTTG1 interacting protein	0.408	-1.29481	0.00970144584148	0.141029	yes	down	0.76	0.94	1.14	2.67	1.15	3.21	4.59	3.19	1.79	1.88	1.332	2.932
gene5399	PPM1E	protein phosphatase, Mg2+/Mn2+ dependent 1E	0.323	-1.62879	0.0130112384953	0.161389	yes	down	0.54	0.34	0.31	0.35	0.95	2.71	1.85	1.13	1.89	0.14	0.498	1.544
gene5406	VWA2	von Willebrand factor A domain containing 2, transcript variant X1	2.24	1.16374	0.0123642817949	0.15757	yes	up	0.27	0.23	0.18	0.48	0.56	0.05	0.22	0.14	0.2	0.16	0.344	0.154
gene5412	PLEKHS1	pleckstrin homology domain containing S1, transcript variant X2	0.214	-2.22316	0.0468184744761	1	yes	down	0.02	0.06	0.04	0	0.02	0.02	0.04	0.45	0.02	0.09	0.028	0.124
gene5498	IGFBP1	insulin like growth factor binding protein 1	4.413	2.14165	6.21211914344E-18	3.46356702842E-14	yes	up	393.05	305.3	221.77	183.86	423.28	51.73	90.46	45.01	62.8	88.58	305.452	67.716
gene5526	SEZ6L	seizure related 6 homolog like	3.651	1.86814	0.0468399336263	1	yes	up	0.08	0.32	0	0.61	0.18	0.17	0.02	0.07	0.08	0.03	0.238	0.074
gene556	LOC101798838	uncharacterized LOC101798838	0.318	-1.65151	0.0157440120988	0.178416	yes	down	3.82	1.49	0.9	0.3	0.9	1.77	0.92	5.1	5.94	5.97	1.482	3.94
gene557	LOC110351837	uncharacterized LOC110351837	0.165	-2.59551	0.0411436988749	1	yes	down	1.39	0	0.35	0	0.35	0	0	3.38	3.05	4.19	0.418	2.124
gene5703	LRRC26	leucine rich repeat containing 26	0.445	-1.16794	0.0365195118185	1	yes	down	0.06	0.2	0.28	0.16	0.32	0.27	0.24	0.48	0.63	0.57	0.204	0.438
gene5730	LOC106015462	POU domain, class 5, transcription factor 3-like	0.301	-1.73151	0.0308195314508	1	yes	down	0	0.16	0	0.12	0.02	0.11	0.17	0.26	0.16	0.27	0.06	0.194
gene5743	LOC101803957	coiled-coil domain-containing protein 189, transcript variant X1	0.363	-1.46052	2.70842565458E-5	0.00450770962301	yes	down	1.49	2.43	0.56	0.59	0.29	2.15	0.82	3.78	2.45	1.5	1.072	2.14
gene5857	INHBA	inhibin beta A subunit, transcript variant X1	2.516	1.33102	0.0318110556202	0.25742	yes	up	0.8	6.33	0.91	1.75	0.89	0.93	0.38	0.59	1.45	0.65	2.136	0.8
gene5859	LOC110351844	uncharacterized LOC110351844	0.44	-1.18294	0.000666909731953	0.0312677949404	yes	down	20.27	33.65	15.94	8.05	11.87	47.54	23.06	16.68	49.78	36.57	17.956	34.726
gene6053	AGR2	anterior gradient 2, protein disulphide isomerase family member, transcript variant X2	0.361	-1.46887	0.00516386180215	0.0999691370759	yes	down	0.96	2.65	1.19	1.87	0.74	1.55	1.63	8.75	3.61	2.84	1.482	3.676
gene6221	PKDCC	protein kinase domain containing, cytoplasmic	0.434	-1.20539	0.0222334126229	0.215319	yes	down	0.26	0.08	0.55	0.29	0.13	1.11	0.47	0.5	0.41	0.52	0.262	0.602
gene6310	UCHL1	ubiquitin C-terminal hydrolase L1	0.332	-1.58953	0.0130948204102	0.162065	yes	down	0.7	0.72	0.78	1.25	0.62	1.07	0.67	6.8	1.55	0.91	0.814	2.2
gene6330	LOC110351948	uncharacterized LOC110351948	56.69	5.82502	0.0318492124833	1	yes	up	0	0.66	0.37	0.34	0	0	0	0	0	0	0.274	0
gene638	LOC106015692	uncharacterized LOC106015692	0.052	-4.25307	0.0196219321221	1	yes	down	0	0	0	0	0	0	0.03	0.09	0.04	0	0	0.032
gene6626	LOC110352001	uncharacterized LOC110352001, transcript variant X2	0.15	-2.7375	0.0396829451178	1	yes	down	0	0	0.59	0	0.3	0.76	1.36	1.96	0.71	0	0.178	0.958
gene6654	RASGEF1A	RasGEF domain family member 1A, transcript variant X1	2.243	1.16533	0.000258257412084	0.0181258935812	yes	up	2.41	3.49	1.17	1.09	2.27	0.56	0.7	0.93	1.14	1.19	2.086	0.904
gene6657	SFTPA	pulmonary surfactant-associated protein A	0.367	-1.44654	0.00526126027932	0.101043	yes	down	0.17	0.3	0.44	0.12	0.04	0.86	0.64	0.71	0.39	0.29	0.214	0.578
gene6659	LOC101797769	pulmonary surfactant-associated protein A-like, transcript variant X1	0.483	-1.05044	0.015781	0.178474	yes	down	3.17	1.42	0.65	1.73	1.15	1.93	2.6	3.07	4.39	3.95	1.624	3.188
gene6677	HSP90AB1	heat shock protein 90 alpha family class B member 1	0.433	-1.20606	0.00865035983906	0.134991	yes	down	1.5	3.54	1.85	1.39	0.7	3.85	2.88	6.13	4.16	1.52	1.796	3.708
gene6748	LOC101800938	C-C motif chemokine 4-like	0.364	-1.45783	0.0317004834024	1	yes	down	0.16	0.25	1	0.72	0.4	1.13	0.34	0.49	1.92	2.73	0.506	1.322
gene6756	LOC101801703	uncharacterized LOC101801703	0.333	-1.58819	0.00858352571234	1	yes	down	0.07	0.09	0.33	0.11	0.29	0.21	0.5	0.51	0.81	0.44	0.178	0.494
gene6797	GABRA2	gamma-aminobutyric acid type A receptor alpha2 subunit, transcript variant X1	0.232	-2.10937	9.72328329411E-5	0.0114130875803	yes	down	0.05	0.04	0.02	0.03	0.04	0.15	0.34	0.12	0.1	0.07	0.036	0.156
gene6804	LOC110352036	uncharacterized LOC110352036	0.497	-1.0087	0.000358096253468	0.0215642461891	yes	down	1.32	2.42	1.88	2.31	1.16	4.45	2.58	4.32	2.66	3.11	1.818	3.424
gene6853	LOC101798499	histone H5	0.38	-1.39768	9.04835202577E-5	0.0109671927652	yes	down	1.44	2.02	1.54	0.65	1.81	3.43	2.98	4.51	2.89	4.16	1.492	3.594
gene6857	LOC101805062	arf-GAP with dual PH domain-containing protein 1-like	0.346	-1.533	0.00721575775759	1	yes	down	0.05	0.12	0.02	0.09	0.1	0.14	0.26	0.27	0.17	0.24	0.076	0.216
gene6859	LGALS1	galectin 1	0.434	-1.20448	0.0119724488952	0.155238	yes	down	7.11	6.59	5.72	3.91	2.05	3.8	4.48	21.37	8.86	11.53	5.076	10.008
gene6867	MFNG	MFNG O-fucosylpeptide 3-beta-N-acetylglucosaminyltransferase, transcript variant X1	0.413	-1.27432	0.0451970862168	1	yes	down	0.18	0.08	0.12	0.24	0.03	0.1	0.16	0.33	0.33	0.24	0.13	0.232
gene6979	CHAD	chondroadherin, transcript variant X1	0.278	-1.84439	0.00824329200726	1	yes	down	0.08	0.06	0.07	0.05	0.12	0.07	0.16	0.61	0.17	0.25	0.076	0.252
gene707	IL10RA	interleukin 10 receptor subunit alpha	0.456	-1.13192	4.09924728212E-5	0.00612328542087	yes	down	1.35	3.77	2.66	2.09	2.24	6.5	7.71	3.14	4.14	4.29	2.422	5.156
gene7171	LOC110352112	uncharacterized LOC110352112, transcript variant X2	0.36	-1.47237	0.0437267345975	1	yes	down	0.05	0.02	0.04	0.02	0	0.18	0.14	0.06	0.03	0.07	0.026	0.096
gene721	LOC106015890	apolipoprotein C-III-like	0.44	-1.18579	1.32356663296E-8	1.47590915241E-5	yes	down	2414.23	2353.27	2605.51	2067.95	2692.46	4629.72	3677.29	5476.21	5491.69	3268.09	2426.68	4508.6
gene7229	LOC101795770	caltrin-like protein 2	0.129	-2.95919	0.00583137451319	1	yes	down	0.17	0.17	0.41	0	0	0.55	0.66	1.87	0.3	2.06	0.15	1.088
gene7308	LOC110352130	uncharacterized LOC110352130	0.217	-2.2031	0.0469996015008	1	yes	down	0	0.01	0.01	0	0	0.02	0.01	0.04	0.04	0.01	0.004	0.024
gene7370	WNT7A	Wnt family member 7A	0.435	-1.19986	0.00511454286302	0.0998813790991	yes	down	0.34	0.25	0.06	0.15	0.06	0.26	0.47	0.36	0.62	0.3	0.172	0.402
gene7372	FBLN2	fibulin 2, transcript variant X2	0.474	-1.0773	0.000507280735068	0.0268089453874	yes	down	0.35	0.87	0.48	1.24	0.94	1.55	2.09	1.6	1.7	1.18	0.776	1.624
gene7643	RBP5	retinol binding protein 5	0.465	-1.10401	0.000187159552774	0.0152810517047	yes	down	27.86	28.99	28	23.09	30.66	52.09	46	46.37	66.84	20.32	27.72	46.324
gene7718	LOC110352190	uncharacterized LOC110352190	3.094	1.62924	0.0498311011375	1	yes	up	0.05	0.01	0.05	0.02	0.02	0.01	0	0	0.01	0.02	0.03	0.008
gene7726	FZD7	frizzled class receptor 7	2.188	1.12976	2.30504333859E-5	0.00418065026257	yes	up	3.19	7.98	3.42	2.88	3.05	1.84	1.7	1.85	1.6	2.01	4.104	1.8
gene782	TPD52L1	tumor protein D52 like 1, transcript variant X1	0.092	-3.44592	0.00236508234641	1	yes	down	0	0.03	0	0	0.23	1.07	1	0.65	0.26	0	0.052	0.596
gene7982	LOC101797772	protein canopy homolog 3-like	0.456	-1.13296	0.0366483080827	1	yes	down	4.46	2.96	3.61	6.06	6.4	6.49	3.75	11.16	9.17	5.01	4.698	7.116
gene8055	LOC106016299	uncharacterized LOC106016299, transcript variant X1	0.188	-2.4096	0.0395300223067	1	yes	down	0.04	0	0	0	0.05	0.11	0	0.32	0.05	0.17	0.018	0.13
gene8075	DUOXA2	dual oxidase maturation factor 2	0.114	-3.12871	0.0493173717997	1	yes	down	0.02	0	0	0	0	0.02	0	0.11	0.06	0.07	0.004	0.052
gene8082	LOC101801200	sodium/nucleoside cotransporter 1, transcript variant X1	0.396	-1.33765	0.00141533265481	0.0478253770721	yes	down	0.15	0.25	0.19	0.23	0.28	0.33	0.38	0.66	0.42	0.69	0.22	0.496
gene8141	LOC101791983	galactosylgalactosylxylosylprotein 3-beta-glucuronosyltransferase 1-like	2.709	1.43767	0.0202691804197	0.205444	yes	up	0.27	0.4	0.14	1.94	0.3	0.39	0.12	0.23	0.2	0.2	0.61	0.228
gene8398	SLC12A8	solute carrier family 12 member 8, transcript variant X3	0.378	-1.4044	5.68632837045E-5	0.00782817872332	yes	down	0.21	0.28	0.36	0.43	0.25	0.87	1.03	0.68	0.55	0.55	0.306	0.736
gene8469	HTR1F	5-hydroxytryptamine receptor 1F, transcript variant X2	3.888	1.9591	0.0154639932169	1	yes	up	0.09	0.07	0.05	0.28	7.37	0.04	0.03	0.03	7.59	0	1.572	1.538
gene8517	POLR3G	RNA polymerase III subunit G	0.476	-1.06982	0.0494592283963	0.32067	yes	down	0.05	0.27	0.1	0.11	0.17	0.28	0.16	0.48	0.44	0.14	0.14	0.3
gene8613	LOC110351204	NACHT, LRR and PYD domains-containing protein 1b allele 2-like	0.096	-3.38431	0.0238359929351	1	yes	down	0.03	0	0	0	0	0.1	0.03	0	0.22	0.03	0.006	0.076
gene8769	LOC101803170	G-protein coupled receptor 98	0.318	-1.65082	0.0382223868102	0.285669	yes	down	3.61	2.43	0.98	0.79	1.48	6.24	8.61	6.62	5.42	0.13	1.858	5.404
gene8770	LOC110352400	uncharacterized LOC110352400	0.441	-1.1807	0.0432971680498	0.30251	yes	down	29.72	17.27	4.15	14.2	16.81	36.95	35.38	54.07	27.86	8.53	16.43	32.558
gene8789	LOC110352410	uncharacterized LOC110352410, transcript variant X2	2.306	1.20525	0.0298805086879	1	yes	up	0.08	0.07	0.11	0.02	0.13	0.03	0.04	0.03	0.03	0.04	0.082	0.034
gene8922	GALNT9	polypeptide N-acetylgalactosaminyltransferase 9, transcript variant X1	0.144	-2.80048	0.0245596746145	1	yes	down	0.02	0	0	0	0	0.03	0.03	0.07	0.04	0.05	0.004	0.044
gene894	SCEL	sciellin, transcript variant X2	6.206	2.63369	0.0189469685179	1	yes	up	0.34	0.12	0.02	0.05	0.02	0.02	0.04	0.02	0	0.02	0.11	0.02
gene9085	ADAMTS18	ADAM metallopeptidase with thrombospondin type 1 motif 18, transcript variant X1	3.017	1.59317	6.19911765577E-7	0.00040014285963	yes	up	1.28	1.02	0.46	1.02	0.66	0.23	0.43	0.32	0.22	0.26	0.888	0.292
gene9096	LOC106016718	uncharacterized LOC106016718	0.106	-3.23438	0.0211083390947	1	yes	down	0	0	0.01	0	0	0.03	0.01	0.04	0.03	0.06	0.002	0.034
gene9108	LOC106016720	uncharacterized LOC106016720, transcript variant X1	2.739	1.45377	0.000911680234026	0.0367008891322	yes	up	0.53	0.76	0.41	0.5	0.56	0.16	0.18	0.31	0.13	0.23	0.552	0.202
gene9242	DACT1	dishevelled binding antagonist of beta catenin 1	0.427	-1.22727	0.0017964216081	0.0542869846935	yes	down	0.2	0.11	0.18	0.25	0.15	0.4	0.38	0.44	0.37	0.22	0.178	0.362
gene9370	DACH1	dachshund family transcription factor 1	0.495	-1.01384	0.0394272932895	0.289436	yes	down	0.14	0.08	0.12	0.28	0.13	0.35	0.14	0.5	0.29	0.17	0.15	0.29
gene9455	LOC110352564	uncharacterized LOC110352564, transcript variant X1	0.194	-2.36367	0.000268394071067	1	yes	down	0.04	0.07	0.03	0.01	0.07	0.19	0.13	0.26	0.1	0.15	0.044	0.166
gene9491	LOC101795398	myeloid protein 1	0.246	-2.02294	0.00122745404919	0.0440759663528	yes	down	1.67	10.53	6.68	2.69	3.54	5.87	28.29	13.93	40.28	7.95	5.022	19.264
gene9502	RPL38	ribosomal protein L38	0.444	-1.17095	3.95253181598E-6	0.00133559643273	yes	down	1508.11	991.35	1286.72	1041.91	1239.78	1839.02	1237	2496.12	1680.15	2141.97	1213.57	1878.85
gene9519	F3	coagulation factor III, tissue factor	0.408	-1.2917	0.0239740810723	0.22314	yes	down	0.54	0.56	0.32	0.37	0.07	0.97	0.56	1.87	0.6	0.27	0.372	0.854
gene9621	RGCC	regulator of cell cycle	0.463	-1.11201	0.00836612078404	0.13214	yes	down	1	2.05	1.91	1.49	0.91	2.02	1.7	4.38	3.09	5.16	1.472	3.27
gene9659	LOC106016886	uncharacterized LOC106016886, transcript variant X2	0.114	-3.13761	3.11226940822E-6	0.00119672124728	yes	down	0	0.01	0.04	0.02	0	0.19	0.09	0.2	0.09	0.18	0.014	0.15
gene9849	HAS2	hyaluronan synthase 2	0.386	-1.37201	0.0334384840356	0.265238	yes	down	0.11	0.17	0.18	0.03	0.03	0.06	0.1	0.35	0.32	0.48	0.104	0.262

## Sheet: Supplementary Table S4
Supplementary Table S4 Differentially expressed genes in the HB-infected and HB80-immunized duckling livers
Gene ID	Gene Name	Gene Description	FC(HBg/HB80g)	Log2FC(HBg/HB80g)	Pvalue	Padjust	Significant	Regulate	HBg_1	HBg_2	HBg_3	HBg_4	HBg_5	HB80g_1	HB80g_2	HB80g_3	HB80g_4	HB80g_5	HBg	HB80g
gene0	LOC101789439	tyrosine-protein phosphatase non-receptor type 11-like	2.676	1.42023	0.000111859807901	0.00115583012919	yes	up	1.89	4.25	12.56	3.14	4.34	0.58	1.45	1.26	0.72	1.28	5.236	1.058
gene10001	SLC44A5	solute carrier family 44 member 5	0.489	-1.03121	0.000851176873738	0.00586312383054	yes	down	0.86	1.1	2.08	1	1.06	2.22	1.24	2.13	0.88	0.78	1.22	1.45
gene10009	RNASET2	ribonuclease T2, transcript variant X1	2.413	1.27055	0.000110313969962	0.00114584808227	yes	up	24.28	87.93	142.93	50.43	65.23	9.66	26.05	13.9	17.3	18.96	74.16	17.174
gene10012	MPC1	mitochondrial pyruvate carrier 1	0.477	-1.06927	0.00314057196131	0.0162677130795	yes	down	471.84	253.25	205.57	341.31	353.95	622.39	402.61	597.26	339.03	278.22	325.184	447.902
gene10022	FUT8	fucosyltransferase 8, transcript variant X3	3.019	1.59395	5.58784351403E-5	0.000671158925473	yes	up	0.88	2.97	7.07	1.73	1.57	0.44	0.73	0.6	0.49	0.43	2.844	0.538
gene10023	LOC101801204	uncharacterized LOC101801204, transcript variant X9	2.152	1.10582	0.0132482459964	0.0491158726244	yes	up	0.09	0.23	0.37	0.09	0.07	0.03	0.05	0.07	0.06	0.02	0.17	0.046
gene10060	LOC101797716	ADAMTS-like protein 2, transcript variant X1	0.357	-1.48455	0.000679456785254	0.0049141459763	yes	down	0.67	0.64	1.49	1.93	0.63	1.66	1.23	1.37	1.49	3.29	1.072	1.808
gene10069	TOR3A	torsin family 3 member A	7.881	2.97829	0.0281041151235	0.0867654300989	yes	up	6.25	0.5	1.63	0.84	9.39	0.56	0	0.56	0.38	0	3.722	0.3
gene10084	TNR	tenascin R	8.133	3.02382	0.0283273782261	0.0871920282075	yes	up	0.01	0.08	0.02	0.01	0.04	0.01	0	0	0	0	0.032	0.002
gene10085	LOC110352684	uncharacterized LOC110352684, transcript variant X2	5.709	2.51336	5.04006657952E-7	1.36120345001E-5	yes	up	1.85	8.36	2.52	1.35	2.25	0.25	0.22	0.43	0.14	0.5	3.266	0.308
gene10108	TCF24	transcription factor 24	8.851	3.1459	0.0272166059653	1	yes	up	0.08	0.08	0.3	0.08	0.13	0	0	0	0	0	0.134	0
gene10124	SULF1	sulfatase 1, transcript variant X1	2.135	1.09411	0.0114550521913	0.0439764697605	yes	up	0.23	0.6	0.8	0.26	1.09	0.11	0.31	0.17	0.09	0.06	0.596	0.148
gene10125	SLCO5A1	solute carrier organic anion transporter family member 5A1	4.023	2.00834	0.00905725287118	0.0368897626313	yes	up	0.03	0.11	0.3	0.02	0.08	0.02	0	0.02	0.02	0	0.108	0.012
gene10144	EHHADH	enoyl-CoA hydratase and 3-hydroxyacyl CoA dehydrogenase, transcript variant X1	0.289	-1.79246	2.19951777417E-8	9.53011919022E-7	yes	down	47.85	25.35	42.47	73.79	47.8	102.88	98.7	114.04	108.88	97.16	47.452	104.332
gene10156	DZIP1L	DAZ interacting zinc finger protein 1 like, transcript variant X1	0.338	-1.56447	0.0144603149916	0.0526422549628	yes	down	2.01	0.2	0.33	2.09	0.67	1.1	3.81	1.54	2.11	2.5	1.06	2.212
gene10159	LOC101796370	bone morphogenetic protein 5-like	2.114	1.08026	0.0138019914184	0.0507558262914	yes	up	2.43	8.5	20.5	3.7	4.39	2.3	3.04	2.49	1.01	1.95	7.904	2.158
gene10161	COL21A1	collagen type XXI alpha 1 chain	0.371	-1.42992	4.3969446778E-5	0.000553467199366	yes	down	0.18	0.64	0.91	0.3	0.39	0.55	1.25	0.83	0.53	0.55	0.484	0.742
gene10197	DNAJB5	DnaJ heat shock protein family (Hsp40) member B5	4.019	2.00668	0.0100545881327	0.0397707	yes	up	0.84	2.43	1.92	0.58	2.14	0	0.3	0.36	0.18	0.36	1.582	0.24
gene10208	LOC101804325	neuron-specific protein family member 1	2.692	1.42893	0.00854130808676	0.0352045452949	yes	up	0.35	0.4	0.78	0.39	0.39	0.05	0.19	0.06	0.03	0.16	0.462	0.098
gene10217	CUNH4orf50	chromosome unknown C4orf50 homolog, transcript variant X1	2.655	1.4088	0.0451401	0.123385	yes	up	0.03	0.05	0.14	0.04	0.06	0.01	0.02	0.03	0.03	0	0.064	0.018
gene10218	JAKMIP1	janus kinase and microtubule interacting protein 1, transcript variant X3	4.182	2.06415	2.0290883136E-5	0.000292328596544	yes	up	0.47	0.81	2.2	0.45	1.07	0.05	0.24	0.19	0.14	0.11	1	0.146
gene10221	TNFRSF13B	TNF receptor superfamily member 13B, transcript variant X1	3.139	1.65042	0.0199473	0.0668616905795	yes	up	0.12	0.42	0.49	0.41	0.16	0.03	0.05	0	0.04	0.21	0.32	0.066
gene10232	LOC110352702	uncharacterized LOC110352702	0.306	-1.70753	0.0407664363584	0.114569	yes	down	0.03	0.01	0.02	0.02	0.01	0.05	0.03	0.03	0.04	0.01	0.018	0.032
gene10235	SCG3	secretogranin III	2.442	1.2882	0.0272584624987	0.0848822272474	yes	up	0.53	0.8	3.21	0.48	0.56	0.09	0.3	0.43	0.3	0.11	1.116	0.246
gene10243	CUNH15orf48	chromosome unknown C15orf48 homolog	7.431	2.8935	5.57296811737E-20	3.02762210223E-17	yes	up	13.07	36.53	47.05	13.74	29.91	1.43	2.82	3.29	1.53	1.54	28.06	2.122
gene10254	SECISBP2L	SECIS binding protein 2 like, transcript variant X1	0.457	-1.13105	2.26382983132E-7	6.84723690949E-6	yes	down	20.37	26.06	21.57	26.7	19.18	33.26	27.77	38.93	25.54	27.85	22.776	30.67
gene1026	TMEM247	transmembrane protein 247, transcript variant X1	68.607	6.10028	3.27075513006E-6	6.62832370331E-5	yes	up	0.25	12.31	1.88	0.59	1.13	0	0	0.13	0	0	3.232	0.026
gene1027	LOC106017016	uncharacterized LOC106017016	13.188	3.72114	0.00286042418784	0.0151721711052	yes	up	0.03	0.15	0.02	0.06	0.08	0	0.01	0	0	0	0.068	0.002
gene10276	LOC106017108	uncharacterized LOC106017108	0.197	-2.34571	0.0346294303705	0.101819	yes	down	0.03	0	0.03	0.05	0	0.08	0.1	0.03	0.06	0.06	0.022	0.066
gene10277	GNA11	G protein subunit alpha 11	0.488	-1.03404	3.44239912959E-12	4.16999362064E-10	yes	down	10.06	10.94	16.86	12.95	12.8	14.86	16.33	15.02	17.33	14.33	12.722	15.574
gene10290	LOC101790088	type-1 angiotensin II receptor-like, transcript variant X1	3.532	1.82035	0.0188191002255	0.0638636277163	yes	up	0.05	0.13	0.67	0.09	0.18	0.01	0.07	0.03	0.03	0.02	0.224	0.032
[truncated: 2,342 more rows]

## Sheet: Supplementary Table S5
Supplementary Table S5 Gene ontology enrichment analysis of differentially expressed genes in the HB-infected and control groups
[truncated: 478 more rows]

[truncated: 6 more sheets: Supplementary Table S6, Supplementary Table S7, Supplementary Table S8, Supplementary Table S9, Supplementary Table S10, Supplementary Table S11]
